# Supplementary material for: The MiDAC histone deacetylase complex is essential for embryonic development and has a unique multivalent structure
Source: Nat Commun. 2020 Jun 26;11:3252. doi: 10.1038/s41467-020-17078-8 (PMC7319964; doi:10.1038/s41467-020-17078-8)
Supplement: Supplementary file 4 — Source Data [file 41467_2020_17078_MOESM4_ESM.xlsx]

## Sheet: Figure 1
Figure 1a
	Ms a GAPDH			Gt a Lamin B				Rb a MIDEAS			Rb a HDAC1				Rb a DNTTIP1
Figure 1b
	HDAC assay results - mean of triplicate reading
		IgG	Mideas	DNTTIP1
	N1	56264.5	101480	105432
	N2	63505.5	140737	125274
	N3	58762.5	200630	195404
	N4	58855	106496	109975
	N5	67435.5	333500	285500
	N6	58103.5	155178	147592
	N7	57092	149728	143312
	N8	59689	209564	205640
	Mean	59963	174664	164766
	SEM	1313	26483	21557
Figure 1c
	HDAC assay results - relative to control, untreated sample
		MIDEAS-IP			DNTTIP1-IP
		Control	SAHA	InsP6	Control	SAHA	InsP6
	N1	100	2.99489	111.035	100	1.49267	115.21
	N2	100	3.41646	134.329	100	3.14196	135.339
	N3	100	1.97579	129.326	100	3.09874	120.233
	N4	100	4.72384	141.736	100	5.33751	124.709
	Mean	100	3.278	129.1	100	3.268	123.9
	SEM	0	0.569	6.541	0	0.7895	4.286
Figure 1e
	Ms a FLAG, Ms a Tubulin, Rb a DNTTIP1
Figure 1f
	Ms a FLAG						Rb a DNTTIP1
Figure 1g
	Rb a MIDEAS					Rb a DNTTIP1						Ms a HDAC2				Ms a HDAC1
Figure 1h
	HDAC assay results (x10^5) - mean of triplicate reading (- IgG control samples)
		MIDEAS-IP			DNTTIP1-IP
		Asyn	G1/S	M	Asyn	G1/S	M
	N1	6679.23	8449.44	5856.04	6433.19	9940.46	4170.05
	N2	7070.16	10196.4	6684.42	6699.21	8315.63	6018.59
	N3	5643.77	7880.61	4947.61	6009.55	5915.24	3159.75
	Mean	6464	8842	5829	6381	8057	4449
	SEM	425.5	696.7	501.6	200.8	1169	837

## Sheet: Figure 2
Figure 2a
	#1			#2			#3
										Rb a MIDEAS			MIDEAS/LaminB	Control	Mid_si1	Mid_si2	DNT_si1	DNT_si2
													N1	2.48983	0.26181	0.0836086	1.35992	1.35287
													N2	2.68556	0.650752	0.114918	0.729358	0.678903
													N3	2.42028	1.14895	0.0657159	0.893386	1.08229
													Mean	2.532	0.6872	0.08808	0.9942	1.038
													Std. Error of Mean	0.07941	0.2567	0.01438	0.1889	0.1958
										Rb a DNTTIP1
													DNTTIP1/LaminB	Control	Mid_si1	Mid_si2	DNT_si1	DNT_si2
													N1	1.59223	0.350946	0.198434	0.208416	0.111801
													N2	1.98757	0.722012	0.104367	0.233659	0.155601
													N3	1.95501	1.37266	0.298298	0.224757	0.455943
													Mean	1.845	0.8152	0.2004	0.2223	0.2411
													Std. Error of Mean	0.1267	0.2986	0.05599	0.007392	0.1082
										Gt a Lamin B
Figure 2c
	Percent of chromosome misalignment in U2OS cells - 50 metaphase cells counted each in 4 biological replicates
		Control	MID-si1	Control	MID_si2	Control	DNT_si1	DNT_si2
	N1	22	33	13.3	34	24	42	36
	N2	16	31	18	34	20	58	46
	N3	18	31	13.3	30	12	52	40
	N4	18	30
	Mean	18.5	31.25	14.87	32.67	18.67	50.67	40.67
	SEM	1.258	0.6292	1.567	1.333	3.528	4.667	2.906
Figure 2d
	Percent of chromosome misalignment in Hela cells - 50 metaphase cells counted each in 3 biological replicates
		Control	MID_si1	MID_si2
	N1	14	27	36
	N2	30	41	58
	N3	28	69	73
	Mean	24	45.67	55.67
	SEM	5.033	12.35	10.74
Figure 2e
		#3
						Rb a DNTTIP1
						Ms a FLAG
						Rb a Tubulin
Figure 2f
		Control		DNT_si1		DNT_si2
	DOX	-	+	-	+	-	+
	N1	14	20	44	20	24	14
	N2	14	10	36	26	20	12
	N3	12	18	40	26	34	24
	Mean	13.33	16	40	24	26	16.67
	SEM	0.6667	3.055	2.309	2	4.163	3.712

## Sheet: Figure 3
Figure 3c
		MID-del1		DNT-del1
		+/+	-/-	+/+	-/-
	N1	7.5	17.5	10	25
	N2	7.5	25	7.5	32.5
	N3	10	22.5
	Mean	8.333	21.67	8.75	28.75
	SEM	0.8333	2.205	1.25	3.75
Figure 3e
		Down	Up
	ELMSAN1	662	910
	DNTTIP1	308	516
	Overlapping	156	311
Figure 3f
		Fold Change
	Ensemble Identifier	MID -/-	DNT -/-
	ENSMUSG00000027831	2.61566	2.29847
	ENSMUSG00000073209	3.22525	2.52704
	ENSMUSG00000022055	3.152	4.33787
	ENSMUSG00000036510	2.86834	2.53204
	ENSMUSG00000027416	3.70578	2.60538
	ENSMUSG00000078307	2.97316	3.00519
	ENSMUSG00000029123	2.49185	2.43344
	ENSMUSG00000060548	1.72447	1.97174
	ENSMUSG00000021448	2.68574	2.60991
	ENSMUSG00000051111	2.74964	2.72632
	ENSMUSG00000068522	1.76081	1.96963
	ENSMUSG00000034324	2.01133	1.88066
	ENSMUSG00000102692	1.75273	1.79141
	ENSMUSG00000030209	2.32193	2.52546
	ENSMUSG00000055675	1.71859	1.98393
	ENSMUSG00000021719	2.87934	2.12489
	ENSMUSG00000042961	1.96599	1.81068
	ENSMUSG00000040569	3.53475	2.57267
	ENSMUSG00000028524	2.39735	1.7702
	ENSMUSG00000055022	2.32793	1.64386
	ENSMUSG00000035283	3.27391	3.34746
	ENSMUSG00000026443	2.82569	2.05025
	ENSMUSG00000049551	1.5936	1.5936
	ENSMUSG00000049122	1.60677	1.89463
	ENSMUSG00000031994	3.66327	2.64151
	ENSMUSG00000044667	2.32193	2.32975
	ENSMUSG00000050010	2.48036	2.48612
	ENSMUSG00000043496	3.43211	3.0666
	ENSMUSG00000030806	2.35107	1.19907
	ENSMUSG00000020486	1.77107	1.28699
	ENSMUSG00000037813	2.99107	1.94555
	ENSMUSG00000051359	2.12077	2.08509
	ENSMUSG00000037709	2.69008	1.72855
	ENSMUSG00000048814	2.31352	1.44256
	ENSMUSG00000033453	3.35649	1.96683
	ENSMUSG00000007279	3.32193	2.15511
	ENSMUSG00000063564	3.19458	2.41213
	ENSMUSG00000010797	1.38236	1.41528
	ENSMUSG00000055254	3.78809	3.31112
	ENSMUSG00000000305	2.86384	2.69356
	ENSMUSG00000069763	1.99002	2.61094
	ENSMUSG00000027792	2.35131	1.23632
	ENSMUSG00000022054	1.96847	3.39513
	ENSMUSG00000038738	2.83284	1.85827
	ENSMUSG00000000359	-2.04227	-2.27444
	ENSMUSG00000094910	2.76225	2.1561
	ENSMUSG00000003934	2.66344	1.33974
	ENSMUSG00000057337	1.73697	1.3782
	ENSMUSG00000034164	2.04985	1.62571
	ENSMUSG00000041797	2.23447	1.9312
	ENSMUSG00000039155	1.37239	1.16681
	ENSMUSG00000049719	-3.7761	-3.19114
	ENSMUSG00000041329	2.3036	1.58131
	ENSMUSG00000034413	1.41996	1.31061
	ENSMUSG00000033595	1.81144	1.63811
	ENSMUSG00000022456	1.32505	1.31253
	ENSMUSG00000024810	2.39436	1.84702
	ENSMUSG00000053414	1.83507	2.00982
	ENSMUSG00000016028	1.80137	1.88158
	ENSMUSG00000022296	1.12292	1.62678
	ENSMUSG00000072966	2.166	0.988372
	ENSMUSG00000043719	3.74218	2.31144
	ENSMUSG00000043531	2.15867	1.64978
	ENSMUSG00000056476	1.25382	1.16548
	ENSMUSG00000074505	2.3452	1.99228
	ENSMUSG00000020810	2.46927	1.96552
	ENSMUSG00000074277	-1.05201	-1.4489
	ENSMUSG00000046159	1.92442	1.87666
	ENSMUSG00000029596	-1.79141	-1.8625
	ENSMUSG00000021319	2.2866	1.36397
	ENSMUSG00000027456	-2.49652	-2.95109
	ENSMUSG00000054404	3.51917	2.1475
	ENSMUSG00000025776	2.93542	1.98062
	ENSMUSG00000047986	1.33384	1.28926
	ENSMUSG00000029755	1.57817	1.4239
	ENSMUSG00000002578	1.876	1.16179
	ENSMUSG00000023393	-2.34226	-2.90414
	ENSMUSG00000027386	2.98199	2.0096
	ENSMUSG00000063430	2.38449	1.44882
	ENSMUSG00000038077	2.82552	2.33426
	ENSMUSG00000053469	-1.23266	-2.27846
	ENSMUSG00000034382	-1.82014	-1.67406
	ENSMUSG00000024910	-3.01538	-2.65281
	ENSMUSG00000001227	1.08027	0.863169
	ENSMUSG00000057457	2.13671	1.27781
	ENSMUSG00000029309	2.62668	2.74406
	ENSMUSG00000037636	-2.76261	-1.7137
	ENSMUSG00000033544	2.59752	1.86957
	ENSMUSG00000097354	-1.20163	-2.06413
	ENSMUSG00000040473	-0.719823	-1.14458
	ENSMUSG00000052852	1.25814	1.02716
	ENSMUSG00000071369	1.1646	1.03336
	ENSMUSG00000045287	2.35157	1.84397
	ENSMUSG00000027796	1.50134	1.81259
	ENSMUSG00000006386	2.40914	1.7455
	ENSMUSG00000038128	1.86937	1.53267
	ENSMUSG00000026080	1.6104	1.18707
	ENSMUSG00000047146	2.25184	1.52937
	ENSMUSG00000042807	1.82519	1.16559
	ENSMUSG00000000782	-0.985092	-1.23471
	ENSMUSG00000035275	1.99899	1.85454
	ENSMUSG00000060882	2.02299	1.24325
	ENSMUSG00000033578	2.04885	1.69131
	ENSMUSG00000044461	2.25167	1.39306
	ENSMUSG00000030222	1.70726	1.46191
	ENSMUSG00000043313	1.69928	0.675846
	ENSMUSG00000087408	1.70773	0.987703
	ENSMUSG00000039774	1.03886	1.02364
	ENSMUSG00000043289	-0.695994	-1.45721
	ENSMUSG00000043943	1.22496	0.924739
	ENSMUSG00000045333	1.90474	1.58052
	ENSMUSG00000051527	1.37157	1.20178
	ENSMUSG00000030247	1.8893	1.6517
	ENSMUSG00000060131	-1.59025	-1.89083
	ENSMUSG00000051375	-1.98293	-1.81705
	ENSMUSG00000039385	1.69502	1.57255
	ENSMUSG00000054871	1.29418	0.796271
	ENSMUSG00000047842	1.46279	1.51351
	ENSMUSG00000030249	1.8588	1.03505
	ENSMUSG00000078486	-1.04664	-1.54657
	ENSMUSG00000022096	1.66642	1.34191
	ENSMUSG00000059146	2.04604	1.54229
	ENSMUSG00000045215	1.53343	1.15466
	ENSMUSG00000031189	1.50268	1.40302
	ENSMUSG00000024030	-1.62494	-2.87138
	ENSMUSG00000024534	2.7232	2.0559
	ENSMUSG00000027199	-1.40399	-1.5309
	ENSMUSG00000045441	1.71091	1.4784
	ENSMUSG00000028373	1.67284	1.14709
	ENSMUSG00000049100	1.57694	1.7512
	ENSMUSG00000085925	1.28669	0.82329
	ENSMUSG00000020181	1.12685	0.738125
	ENSMUSG00000022489	-1.64869	-2.11103
	ENSMUSG00000070305	-0.527375	-1.19296
	ENSMUSG00000000958	-1.26533	-1.74617
	ENSMUSG00000031216	0.942496	0.684242
	ENSMUSG00000038605	-0.772421	-1.30986
	ENSMUSG00000029348	1.26252	0.866511
	ENSMUSG00000040640	-1.14028	-1.37187
	ENSMUSG00000024600	2.34362	1.82782
	ENSMUSG00000059049	2.42681	2.21615
	ENSMUSG00000035407	2.4266	1.68353
	ENSMUSG00000020155	-2.94618	-3.70361
	ENSMUSG00000020623	2.83587	3.19812
	ENSMUSG00000041886	-1.92504	-2.55639
	ENSMUSG00000034780	0.866073	0.820451
	ENSMUSG00000033717	-0.981444	-1.4011
	ENSMUSG00000025582	2.04093	3.10873
	ENSMUSG00000020251	1.59745	1.46047
	ENSMUSG00000041607	-1.89223	-1.52966
	ENSMUSG00000015957	1.37894	1.27139
	ENSMUSG00000075707	1.65844	1.52659
	ENSMUSG00000049871	-0.888449	-1.53273
	ENSMUSG00000003283	-0.565267	-1.27798
	ENSMUSG00000016386	1.85658	1.10948
	ENSMUSG00000040537	1.70819	0.921065
	ENSMUSG00000019990	1.19818	1.17131
	ENSMUSG00000003617	1.2771	0.761155
	ENSMUSG00000032348	1.24018	0.974504
	ENSMUSG00000033083	1.77159	1.33646
	ENSMUSG00000002228	-1.41736	-2.02106
	ENSMUSG00000006221	-1.93002	-1.42359
	ENSMUSG00000014813	1.14398	0.85044
	ENSMUSG00000027536	-2.09679	-2.15691
	ENSMUSG00000024451	-1.32358	-1.809
	ENSMUSG00000033906	1.13203	0.863938
	ENSMUSG00000026308	-2.41463	-2.20163
	ENSMUSG00000034255	-1.00217	-1.45012
	ENSMUSG00000017897	1.62671	1.1676
	ENSMUSG00000073433	-1.06079	-1.10718
	ENSMUSG00000018451	2.0624	1.51597
	ENSMUSG00000028782	1.72502	1.17879
	ENSMUSG00000054484	-0.793382	-1.33553
	ENSMUSG00000034687	2.45273	1.65848
	ENSMUSG00000028634	1.32591	1.43359
	ENSMUSG00000051177	1.13652	0.736966
	ENSMUSG00000029162	1.00411	0.80507
	ENSMUSG00000027004	1.09504	1.62266
	ENSMUSG00000023909	0.925516	0.644545
	ENSMUSG00000049313	1.7227	1.09452
	ENSMUSG00000112980	0.824428	0.60733
	ENSMUSG00000074671	0.968617	0.550583
	ENSMUSG00000031465	1.8883	1.0157
	ENSMUSG00000073599	-0.692488	-1.16033
	ENSMUSG00000115388	-1.02372	-2.53937
	ENSMUSG00000033192	-1.00489	-1.6307
	ENSMUSG00000026413	-3.84465	-3.0373
	ENSMUSG00000038893	0.928513	0.434476
	ENSMUSG00000032186	1.44235	0.983811
	ENSMUSG00000024713	1.493	0.774525
	ENSMUSG00000054074	1.01442	1.00843
	ENSMUSG00000027217	2.41124	1.6993
	ENSMUSG00000032322	-1.36274	-1.41464
	ENSMUSG00000021379	1.02498	0.988005
	ENSMUSG00000029212	-1.33474	-1.96479
	ENSMUSG00000040146	-1.19625	-2.11608
	ENSMUSG00000031840	0.97292	0.940672
	ENSMUSG00000032289	1.77484	1.64211
	ENSMUSG00000042359	1.2003	0.882123
	ENSMUSG00000072949	1.17903	1.03872
	ENSMUSG00000035835	1.73056	1.17245
	ENSMUSG00000039485	1.1437	0.897043
	ENSMUSG00000021676	1.49645	1.78302
	ENSMUSG00000027239	1.0056	0.954651
	ENSMUSG00000020836	-1.78599	-3.1596
	ENSMUSG00000000489	-2.1733	-1.77737
	ENSMUSG00000020411	-1.80379	-2.11022
	ENSMUSG00000031661	1.88516	0.973002
	ENSMUSG00000019966	1.17362	1.5371
	ENSMUSG00000040701	-0.684541	-1.18988
	ENSMUSG00000037379	1.15896	0.970197
	ENSMUSG00000033152	1.42532	0.749714
	ENSMUSG00000029563	1.56645	0.995047
	ENSMUSG00000061013	1.17904	0.590957
	ENSMUSG00000031861	0.959182	0.688736
	ENSMUSG00000074676	-1.34947	-1.21474
	ENSMUSG00000029217	-0.949791	-2.23178
	ENSMUSG00000025578	0.987956	0.646823
	ENSMUSG00000025213	1.69849	1.49419
	ENSMUSG00000021130	1.59122	0.613907
	ENSMUSG00000025932	1.38654	0.781663
	ENSMUSG00000035305	1.87223	1.17266
	ENSMUSG00000027605	1.35297	1.51076
	ENSMUSG00000020627	1.42728	0.950969
	ENSMUSG00000024511	0.872464	0.912595
	ENSMUSG00000029322	-1.43829	-0.961479
	ENSMUSG00000054855	-1.35292	-0.889746
	ENSMUSG00000041189	-0.736136	-1.16009
	ENSMUSG00000018334	1.05969	0.664546
	ENSMUSG00000004500	0.774488	0.538481
	ENSMUSG00000063011	-3.35453	-1.15626
	ENSMUSG00000034910	1.44151	0.733938
	ENSMUSG00000021360	-0.810913	-1.04747
	ENSMUSG00000053198	0.831449	0.601001
	ENSMUSG00000087247	-2.22059	-2.62083
	ENSMUSG00000024799	0.950537	1.07539
	ENSMUSG00000015568	1.62247	1.26067
	ENSMUSG00000044037	-1.27915	-1.69418
	ENSMUSG00000063455	1.10663	1.06899
	ENSMUSG00000078695	-0.641185	-1.04219
	ENSMUSG00000022037	1.67999	1.34703
	ENSMUSG00000074738	1.22089	0.678563
	ENSMUSG00000041774	-0.45647	-1.12374
	ENSMUSG00000030515	0.649615	0.537607
	ENSMUSG00000025577	0.797841	0.597234
	ENSMUSG00000030657	1.40594	0.862624
	ENSMUSG00000034330	-1.27206	-2.0168
	ENSMUSG00000018507	-0.863249	-1.02224
	ENSMUSG00000071856	0.964299	1.03015
	ENSMUSG00000034957	1.3491	1.24341
	ENSMUSG00000040219	-0.573954	-1.04489
	ENSMUSG00000059493	1.46524	0.581349
	ENSMUSG00000067219	-2.1433	-0.900189
	ENSMUSG00000030022	1.7193	1.22623
	ENSMUSG00000037138	1.00667	0.869227
	ENSMUSG00000028525	0.794022	1.11955
	ENSMUSG00000044636	0.66721	0.434601
	ENSMUSG00000050332	1.11643	0.542123
	ENSMUSG00000047281	-1.88785	-2.00788
	ENSMUSG00000032064	0.743867	0.591098
	ENSMUSG00000030279	0.647285	0.45027
	ENSMUSG00000021536	1.02784	0.470614
	ENSMUSG00000027253	1.62612	1.12694
	ENSMUSG00000039989	0.697774	0.415132
	ENSMUSG00000027611	-0.681297	-0.88718
	ENSMUSG00000025762	-0.574264	-0.788866
	ENSMUSG00000052396	-1.09904	-1.25726
	ENSMUSG00000018909	1.02165	0.57499
	ENSMUSG00000022231	2.04365	1.06183
	ENSMUSG00000020150	0.769355	0.75747
	ENSMUSG00000018500	-0.902342	-1.49703
	ENSMUSG00000024269	0.584528	0.383166
	ENSMUSG00000002289	-1.20067	-2.30179
	ENSMUSG00000021990	-0.528267	-0.766666
	ENSMUSG00000036745	-0.764482	-1.51674
	ENSMUSG00000027412	-1.46389	-1.72386
	ENSMUSG00000019796	-0.557034	-1.781
	ENSMUSG00000054263	1.5232	0.503493
	ENSMUSG00000028226	0.756947	0.408975
	ENSMUSG00000032363	1.24424	0.77551
	ENSMUSG00000042978	0.903863	0.531925
	ENSMUSG00000001333	-1.00281	-1.4367
	ENSMUSG00000031342	1.71112	1.01812
	ENSMUSG00000041444	0.961481	0.5537
	ENSMUSG00000004864	-2.2518	-2.45199
	ENSMUSG00000042367	-2.52747	-1.15542
	ENSMUSG00000052854	2.17331	1.60429
	ENSMUSG00000074793	1.0045	0.679394
	ENSMUSG00000026202	-1.24616	-1.2949
	ENSMUSG00000037664	0.833699	0.378352
	ENSMUSG00000031066	1.04794	0.824589
	ENSMUSG00000024053	1.0286	1.27043
	ENSMUSG00000020902	0.871357	0.817598
	ENSMUSG00000009687	-0.99803	-0.87541
	ENSMUSG00000044337	1.02146	0.901575
	ENSMUSG00000040209	0.804557	0.493568
	ENSMUSG00000004446	-0.361293	-1.0408
	ENSMUSG00000053746	-0.467201	-0.597812
	ENSMUSG00000025104	0.781277	0.521007
	ENSMUSG00000038301	-0.321788	-1.00336
	ENSMUSG00000022421	0.891303	0.819038
	ENSMUSG00000052949	0.801266	0.677236
	ENSMUSG00000034573	0.876312	0.685329
	ENSMUSG00000020593	0.703018	0.693994
	ENSMUSG00000041741	0.827615	0.582378
	ENSMUSG00000020644	0.943529	0.811305
	ENSMUSG00000023452	-0.424364	-0.873951
	ENSMUSG00000028565	1.23883	0.871332
	ENSMUSG00000037613	-0.729106	-1.02041
	ENSMUSG00000026640	1.43998	0.815546
	ENSMUSG00000036158	0.868742	0.31304
	ENSMUSG00000048402	0.978928	0.621431
	ENSMUSG00000032261	-0.695666	-1.1107
	ENSMUSG00000037032	0.656964	0.428299
	ENSMUSG00000037568	0.704096	0.485603
	ENSMUSG00000045658	1.01119	0.577
	ENSMUSG00000025533	-0.279173	-0.61042
	ENSMUSG00000038807	-0.809768	-1.73305
	ENSMUSG00000020770	0.609899	0.305823
	ENSMUSG00000048915	0.903288	0.632297
	ENSMUSG00000047793	1.8109	1.96198
	ENSMUSG00000021892	0.695963	0.700206
	ENSMUSG00000048388	0.870757	0.371042
	ENSMUSG00000043556	0.952406	0.437369
	ENSMUSG00000061878	-0.414904	-0.767433
	ENSMUSG00000033722	-0.379687	-0.806845
	ENSMUSG00000047963	-0.407424	-0.852246
	ENSMUSG00000029673	1.44438	0.643959
	ENSMUSG00000064043	0.847889	0.530819
	ENSMUSG00000058454	0.846229	0.957536
	ENSMUSG00000020733	-0.636625	-0.593597
	ENSMUSG00000020248	0.464703	0.191989
	ENSMUSG00000026980	-1.30169	-1.20744
	ENSMUSG00000049791	2.12686	1.48173
	ENSMUSG00000036473	0.922461	0.46274
	ENSMUSG00000025026	1.05874	0.781576
	ENSMUSG00000010476	1.24214	0.874505
	ENSMUSG00000026437	-1.55098	-2.30322
	ENSMUSG00000055799	0.694132	0.408735
	ENSMUSG00000037820	-0.77809	-1.33729
	ENSMUSG00000038264	-1.17993	-1.66813
	ENSMUSG00000048583	0.776947	0.694293
	ENSMUSG00000052151	-0.562461	-0.605607
	ENSMUSG00000064289	-0.265107	-0.6657
	ENSMUSG00000032359	-0.577505	-0.822835
	ENSMUSG00000041117	1.06194	0.849139
	ENSMUSG00000036052	-0.270684	-0.72425
	ENSMUSG00000022358	-0.74736	-0.933887
	ENSMUSG00000028919	-0.366454	-0.656223
	ENSMUSG00000030717	-0.47898	-1.02675
	ENSMUSG00000020053	1.79123	1.04007
	ENSMUSG00000038855	0.946282	0.59262
	ENSMUSG00000049511	-0.902517	-1.31173
	ENSMUSG00000050379	0.92425	0.657266
	ENSMUSG00000028532	0.97984	0.341224
	ENSMUSG00000001864	-1.22685	-1.06632
	ENSMUSG00000032387	-1.12196	-1.86286
	ENSMUSG00000024812	-0.84126	-1.10999
	ENSMUSG00000027984	0.618704	0.536322
	ENSMUSG00000069601	0.571472	0.428434
	ENSMUSG00000045414	0.918735	0.453052
	ENSMUSG00000025856	-0.527787	-0.826691
	ENSMUSG00000092035	0.773396	1.22032
	ENSMUSG00000032898	0.605659	0.457382
	ENSMUSG00000040717	1.12003	0.450092
	ENSMUSG00000024277	0.826515	0.722261
	ENSMUSG00000051950	0.549093	0.304779
	ENSMUSG00000045838	-0.680768	-0.911112
	ENSMUSG00000040260	0.913877	0.557806
	ENSMUSG00000059456	-0.621481	-1.51612
	ENSMUSG00000032470	0.526364	0.252175
	ENSMUSG00000025185	-1.35979	-1.02086
	ENSMUSG00000050199	0.674536	0.643953
	ENSMUSG00000020614	-0.467116	-1.45329
	ENSMUSG00000041842	-1.28004	-1.05401
	ENSMUSG00000073643	-0.435223	-1.2689
	ENSMUSG00000020601	0.666736	0.570264
	ENSMUSG00000036053	1.02578	0.505475
	ENSMUSG00000024533	-0.510595	-0.622881
	ENSMUSG00000022687	1.22338	0.857264
	ENSMUSG00000038172	-0.563271	-0.720745
	ENSMUSG00000036002	-0.461246	-0.962751
	ENSMUSG00000037035	-0.525764	-1.1193
	ENSMUSG00000001542	-0.483576	-0.644857
	ENSMUSG00000027506	-0.539795	-0.836188
	ENSMUSG00000051367	0.729211	0.553498
	ENSMUSG00000036862	1.42005	0.991545
	ENSMUSG00000033542	-1.07563	-1.43804
	ENSMUSG00000042734	-1.10603	-1.53234
	ENSMUSG00000037239	-0.524174	-1.02505
	ENSMUSG00000019817	1.40109	0.79146
	ENSMUSG00000025348	-1.14741	-2.1117
	ENSMUSG00000041417	1.01716	0.499267
	ENSMUSG00000018830	-1.74213	-1.57892
	ENSMUSG00000025964	0.87086	0.543549
	ENSMUSG00000055653	0.934028	0.707752
	ENSMUSG00000030681	-0.461746	-0.900265
	ENSMUSG00000028793	-0.38677	-0.873978
	ENSMUSG00000026123	-0.411338	-0.79602
	ENSMUSG00000037892	0.721232	0.438521
	ENSMUSG00000028494	-0.278446	-0.711578
	ENSMUSG00000028926	0.680241	0.337178
	ENSMUSG00000040856	0.939681	1.05277
	ENSMUSG00000018102	-0.501083	-0.749331
	ENSMUSG00000040133	-0.530158	-0.69317
	ENSMUSG00000028042	-0.20531	-0.552841
	ENSMUSG00000029710	0.581788	0.269493
	ENSMUSG00000027230	-0.247018	-0.797984
	ENSMUSG00000021806	0.860869	0.416735
	ENSMUSG00000017817	-0.511831	-0.825384
	ENSMUSG00000035299	0.723899	0.368082
	ENSMUSG00000033788	-0.619076	-1.20079
	ENSMUSG00000008575	0.917836	0.687831
	ENSMUSG00000024664	-0.390087	-0.525507
	ENSMUSG00000031548	1.17352	0.674477
	ENSMUSG00000024960	-0.182419	-0.502371
	ENSMUSG00000020846	-0.147202	-0.831616
	ENSMUSG00000028184	0.741418	0.514806
	ENSMUSG00000026185	1.179	0.775495
	ENSMUSG00000024937	-0.446692	-0.629201
	ENSMUSG00000015647	-0.703155	-1.17636
Figure 3g
	Biological processes associated with upregulated overlapping gene set as assessed using DAVID. Graph shows processes that had more than 12 associated genes and a Benjamini corrected p-valure of <0.05. Full table shown to the right
	Process	No. of genes			Category	Term	Count	%	PValue	Genes	List Total	Pop Hits	Pop Total	Fold Enrichment	Bonferroni	Benjamini	FDR
	Multicellular organism development	43			GOTERM_BP_DIRECT	GO:0007275~multicellular organism development	43	14.1447	3.3956e-09	ENSMUSG00000003934, ENSMUSG00000010476, ENSMUSG00000085925, ENSMUSG00000049791, ENSMUSG00000069763, ENSMUSG00000001227, ENSMUSG00000061013, ENSMUSG00000031465, ENSMUSG00000059146, ENSMUSG00000031661, ENSMUSG00000050199, ENSMUSG00000031548, ENSMUSG00000034957, ENSMUSG00000027253, ENSMUSG00000060534, ENSMUSG00000049551, ENSMUSG00000045333, ENSMUSG00000032064, ENSMUSG00000029710, ENSMUSG00000008999,…	273	1029	18082	2.76781	5.55519e-06	5.55519e-06	5.70113e-06
	Cell differentiation	27			GOTERM_BP_DIRECT	GO:0030154~cell differentiation	27	8.88158	0.000131001	ENSMUSG00000003934, ENSMUSG00000069763, ENSMUSG00000058454, ENSMUSG00000001227, ENSMUSG00000031465, ENSMUSG00000059146, ENSMUSG00000050199, ENSMUSG00000031661, ENSMUSG00000031548, ENSMUSG00000038738, ENSMUSG00000005672, ENSMUSG00000027253, ENSMUSG00000045333, ENSMUSG00000059493, ENSMUSG00000008999, ENSMUSG00000027239, ENSMUSG00000021319, ENSMUSG00000048402, ENSMUSG00000025213, ENSMUSG00000040856,…	273	780	18082	2.29273	0.192919	0.0163518	0.219719
	Cell adhesion	24			GOTERM_BP_DIRECT	GO:0007155~cell adhesion	24	7.89474	1.29234e-06	ENSMUSG00000037892, ENSMUSG00000039385, ENSMUSG00000036862, ENSMUSG00000027386, ENSMUSG00000059049, ENSMUSG00000044337, ENSMUSG00000074505, ENSMUSG00000033152, ENSMUSG00000036510, ENSMUSG00000055022, ENSMUSG00000024053, ENSMUSG00000016028, ENSMUSG00000000305, ENSMUSG00000039155, ENSMUSG00000019966, ENSMUSG00000029710, ENSMUSG00000022687, ENSMUSG00000037379, ENSMUSG00000049100, ENSMUSG00000041329,…	273	485	18082	3.27758	0.00211204	0.000704509	0.00216979
	Positive regulation of transcription, DNA-templated	24			GOTERM_BP_DIRECT	GO:0045893~positive regulation of transcription, DNA-templated	24	7.89474	2.17153e-05	ENSMUSG00000010476, ENSMUSG00000037664, ENSMUSG00000049791, ENSMUSG00000037032, ENSMUSG00000015957, ENSMUSG00000020053, ENSMUSG00000051367, ENSMUSG00000050199, ENSMUSG00000031548, ENSMUSG00000034957, ENSMUSG00000020248, ENSMUSG00000008575, ENSMUSG00000028565, ENSMUSG00000027796, ENSMUSG00000045333, ENSMUSG00000038128, ENSMUSG00000028634, ENSMUSG00000008999, ENSMUSG00000020644, ENSMUSG00000025932,…	273	576	18082	2.75977	0.0349029	0.00506237	0.0364532
	Wnt signaling pathway	16			GOTERM_BP_DIRECT	GO:0016055~Wnt signaling pathway	16	5.26316	8.45407e-07	ENSMUSG00000049791, ENSMUSG00000028926, ENSMUSG00000015957, ENSMUSG00000031661, ENSMUSG00000050199, ENSMUSG00000031548, ENSMUSG00000027004, ENSMUSG00000010797, ENSMUSG00000055799, ENSMUSG00000027253, ENSMUSG00000034910, ENSMUSG00000049551, ENSMUSG00000050332, ENSMUSG00000032064, ENSMUSG00000035305, ENSMUSG00000021319	273	213	18082	4.97536	0.00138213	0.000691304	0.00141941
	Axon guidance	12			GOTERM_BP_DIRECT	GO:0001822~kidney development	12	3.94737	4.36007e-06	ENSMUSG00000027253, ENSMUSG00000034910, ENSMUSG00000037664, ENSMUSG00000055653, ENSMUSG00000036862, ENSMUSG00000050332, ENSMUSG00000024713, ENSMUSG00000015957, ENSMUSG00000008999, ENSMUSG00000051367, ENSMUSG00000048402, ENSMUSG00000030247	273	130	18082	6.11395	0.00710771	0.00178168	0.0073202
	Kidney development	12			GOTERM_BP_DIRECT	GO:0007411~axon guidance	12	3.94737	1.6094e-05	ENSMUSG00000003934, ENSMUSG00000060534, ENSMUSG00000000305, ENSMUSG00000037032, ENSMUSG00000022687, ENSMUSG00000022231, ENSMUSG00000048915, ENSMUSG00000008999, ENSMUSG00000069601, ENSMUSG00000020902, ENSMUSG00000048402, ENSMUSG00000029755	273	149	18082	5.33432	0.0259863	0.00525215	0.027018
					GOTERM_BP_DIRECT	GO:0090090~negative regulation of canonical Wnt signaling pathway	10	3.28947	2.33573e-05	ENSMUSG00000027253, ENSMUSG00000055653, ENSMUSG00000036158, ENSMUSG00000050332, ENSMUSG00000015957, ENSMUSG00000071856, ENSMUSG00000031661, ENSMUSG00000031548, ENSMUSG00000021319, ENSMUSG00000027004	273	102	18082	6.49357	0.0374921	0.00476524	0.0392092
					GOTERM_BP_DIRECT	GO:0030324~lung development	10	3.28947	0.0001086	ENSMUSG00000010797, ENSMUSG00000029563, ENSMUSG00000068522, ENSMUSG00000055653, ENSMUSG00000058454, ENSMUSG00000020053, ENSMUSG00000034957, ENSMUSG00000048402, ENSMUSG00000031840, ENSMUSG00000008575	273	124	18082	5.34149	0.162789	0.0160229	0.18218
					GOTERM_BP_DIRECT	GO:0000187~activation of MAPK activity	9	2.96053	1.84178e-05	ENSMUSG00000031861, ENSMUSG00000020623, ENSMUSG00000036832, ENSMUSG00000018909, ENSMUSG00000020053, ENSMUSG00000028864, ENSMUSG00000059146, ENSMUSG00000005672, ENSMUSG00000071369	273	76	18082	7.84355	0.0296824	0.00500938	0.0309186
					GOTERM_BP_DIRECT	GO:0001649~osteoblast differentiation	9	2.96053	0.000309908	ENSMUSG00000048583, ENSMUSG00000026185, ENSMUSG00000015957, ENSMUSG00000020053, ENSMUSG00000026697, ENSMUSG00000050199, ENSMUSG00000031548, ENSMUSG00000048402, ENSMUSG00000029755	273	113	18082	5.27531	0.397753	0.0355725	0.519057
					GOTERM_BP_DIRECT	GO:0090263~positive regulation of canonical Wnt signaling pathway	8	2.63158	6.49432e-05	ENSMUSG00000010797, ENSMUSG00000049551, ENSMUSG00000050332, ENSMUSG00000032064, ENSMUSG00000050199, ENSMUSG00000031548, ENSMUSG00000021319, ENSMUSG00000029755	273	67	18082	7.90859	0.100801	0.0117362	0.108982
					GOTERM_BP_DIRECT	GO:0060070~canonical Wnt signaling pathway	8	2.63158	0.000388691	ENSMUSG00000055799, ENSMUSG00000010797, ENSMUSG00000049791, ENSMUSG00000049551, ENSMUSG00000032064, ENSMUSG00000015957, ENSMUSG00000031548, ENSMUSG00000021319	273	89	18082	5.95366	0.470606	0.0415151	0.650605
					GOTERM_BP_DIRECT	GO:0035567~non-canonical Wnt signaling pathway	5	1.64474	0.000102145	ENSMUSG00000049791, ENSMUSG00000049551, ENSMUSG00000015957, ENSMUSG00000021319, ENSMUSG00000027004	273	17	18082	19.4807	0.1539	0.0165729	0.171361
					GOTERM_BP_DIRECT	GO:0048856~anatomical structure development	5	1.64474	0.000129781	ENSMUSG00000027253, ENSMUSG00000029309, ENSMUSG00000051367, ENSMUSG00000025932, ENSMUSG00000048402	273	18	18082	18.3985	0.191307	0.017539	0.217677
					GOTERM_BP_DIRECT	GO:0001503~ossification	8	2.63158	0.000615133	ENSMUSG00000048583, ENSMUSG00000025213, ENSMUSG00000049551, ENSMUSG00000014813, ENSMUSG00000008999, ENSMUSG00000031342, ENSMUSG00000029755, ENSMUSG00000028226	273	96	18082	5.51954	0.634565	0.0609783	1.02779
					GOTERM_BP_DIRECT	GO:0007169~transmembrane receptor protein tyrosine kinase signaling pathway	8	2.63158	0.000785215	ENSMUSG00000031465, ENSMUSG00000029710, ENSMUSG00000035305, ENSMUSG00000033544, ENSMUSG00000059146, ENSMUSG00000055254, ENSMUSG00000005672, ENSMUSG00000006386	273	100	18082	5.29875	0.723382	0.0728085	1.31022
					GOTERM_BP_DIRECT	GO:0007156~homophilic cell adhesion via plasma membrane adhesion molecules	10	3.28947	0.000822016	ENSMUSG00000037892, ENSMUSG00000039385, ENSMUSG00000016028, ENSMUSG00000039155, ENSMUSG00000036862, ENSMUSG00000000305, ENSMUSG00000043313, ENSMUSG00000049100, ENSMUSG00000074505, ENSMUSG00000036510	273	163	18082	4.06346	0.739557	0.0720179	1.37122
					GOTERM_BP_DIRECT	GO:0071773~cellular response to BMP stimulus	5	1.64474	0.00181686	ENSMUSG00000069763, ENSMUSG00000032363, ENSMUSG00000008999, ENSMUSG00000031548, ENSMUSG00000029755	273	35	18082	9.46206	0.948957	0.14494	3.00711
					GOTERM_BP_DIRECT	GO:0060037~pharyngeal system development	4	1.31579	0.00232374	ENSMUSG00000008999, ENSMUSG00000051367, ENSMUSG00000025932, ENSMUSG00000026640	273	18	18082	14.7188	0.977765	0.173292	3.83075
					GOTERM_BP_DIRECT	GO:0001764~neuron migration	8	2.63158	0.00272503	ENSMUSG00000060534, ENSMUSG00000016028, ENSMUSG00000037032, ENSMUSG00000059146, ENSMUSG00000055254, ENSMUSG00000020770, ENSMUSG00000074505, ENSMUSG00000020902	273	124	18082	4.27319	0.988487	0.191507	4.47814
					GOTERM_BP_DIRECT	GO:0006468~protein phosphorylation	19	6.25	0.00287306	ENSMUSG00000018334, ENSMUSG00000042978, ENSMUSG00000015957, ENSMUSG00000028926, ENSMUSG00000059146, ENSMUSG00000029123, ENSMUSG00000041417, ENSMUSG00000005672, ENSMUSG00000071369, ENSMUSG00000027796, ENSMUSG00000020601, ENSMUSG00000029710, ENSMUSG00000038128, ENSMUSG00000035305, ENSMUSG00000020623, ENSMUSG00000055254, ENSMUSG00000053414, ENSMUSG00000052854, ENSMUSG00000006386	273	576	18082	2.18482	0.990969	0.192618	4.71591
					GOTERM_BP_DIRECT	GO:0045669~positive regulation of osteoblast differentiation	6	1.97368	0.00357651	ENSMUSG00000021379, ENSMUSG00000020053, ENSMUSG00000008999, ENSMUSG00000007279, ENSMUSG00000034957, ENSMUSG00000029755	273	68	18082	5.84421	0.997153	0.224971	5.83827
					GOTERM_BP_DIRECT	GO:0050731~positive regulation of peptidyl-tyrosine phosphorylation	7	2.30263	0.00422007	ENSMUSG00000027253, ENSMUSG00000019966, ENSMUSG00000048583, ENSMUSG00000020053, ENSMUSG00000048915, ENSMUSG00000028864, ENSMUSG00000055022	273	101	18082	4.59051	0.999011	0.250446	6.85417
					GOTERM_BP_DIRECT	GO:0045944~positive regulation of transcription from RNA polymerase II promoter	27	8.88158	0.00446905	ENSMUSG00000010476, ENSMUSG00000073209, ENSMUSG00000048583, ENSMUSG00000045658, ENSMUSG00000037032, ENSMUSG00000061013, ENSMUSG00000020053, ENSMUSG00000034957, ENSMUSG00000034910, ENSMUSG00000028565, ENSMUSG00000008999, ENSMUSG00000020593, ENSMUSG00000002578, ENSMUSG00000048402, ENSMUSG00000029755, ENSMUSG00000018909, ENSMUSG00000051367, ENSMUSG00000041417, ENSMUSG00000019817, ENSMUSG00000024810,…	273	995	18082	1.79732	0.999343	0.25406	7.24443
					GOTERM_BP_DIRECT	GO:0007165~signal transduction	32	10.5263	0.00448662	ENSMUSG00000035835, ENSMUSG00000049791, ENSMUSG00000087408, ENSMUSG00000046159, ENSMUSG00000035283, ENSMUSG00000036832, ENSMUSG00000041444, ENSMUSG00000047842, ENSMUSG00000050199, ENSMUSG00000041741, ENSMUSG00000031216, ENSMUSG00000056755, ENSMUSG00000049551, ENSMUSG00000038128, ENSMUSG00000028782, ENSMUSG00000044667, ENSMUSG00000019990, ENSMUSG00000051177, ENSMUSG00000029309, ENSMUSG00000015957,…	273	1255	18082	1.68885	0.999362	0.24644	7.27191
					GOTERM_BP_DIRECT	GO:0042472~inner ear morphogenesis	6	1.97368	0.00457348	ENSMUSG00000016028, ENSMUSG00000051367, ENSMUSG00000025932, ENSMUSG00000020902, ENSMUSG00000027004, ENSMUSG00000029755	273	72	18082	5.51954	0.999447	0.242517	7.40766
					GOTERM_BP_DIRECT	GO:0090103~cochlea morphogenesis	4	1.31579	0.00477145	ENSMUSG00000051367, ENSMUSG00000025932, ENSMUSG00000048402, ENSMUSG00000027004	273	23	18082	11.519	0.9996	0.243805	7.71635
					GOTERM_BP_DIRECT	GO:0007399~nervous system development	14	4.60526	0.00482559	ENSMUSG00000003934, ENSMUSG00000037892, ENSMUSG00000001227, ENSMUSG00000020053, ENSMUSG00000059146, ENSMUSG00000038738, ENSMUSG00000055022, ENSMUSG00000060534, ENSMUSG00000045333, ENSMUSG00000022935, ENSMUSG00000022231, ENSMUSG00000048915, ENSMUSG00000055254, ENSMUSG00000051243	273	377	18082	2.45963	0.999634	0.238823	7.8006
					GOTERM_BP_DIRECT	GO:0043410~positive regulation of MAPK cascade	7	2.30263	0.00486842	ENSMUSG00000018334, ENSMUSG00000048583, ENSMUSG00000031861, ENSMUSG00000036832, ENSMUSG00000020053, ENSMUSG00000055254, ENSMUSG00000005672	273	104	18082	4.45809	0.999659	0.233668	7.8672
					GOTERM_BP_DIRECT	GO:0045663~positive regulation of myoblast differentiation	4	1.31579	0.00539312	ENSMUSG00000022687, ENSMUSG00000041417, ENSMUSG00000051177, ENSMUSG00000071369	273	24	18082	11.0391	0.999856	0.248277	8.67943
					GOTERM_BP_DIRECT	GO:0030902~hindbrain development	4	1.31579	0.00539312	ENSMUSG00000027796, ENSMUSG00000008999, ENSMUSG00000048402, ENSMUSG00000008575	273	24	18082	11.0391	0.999856	0.248277	8.67943
					GOTERM_BP_DIRECT	GO:0001657~ureteric bud development	5	1.64474	0.00579784	ENSMUSG00000027796, ENSMUSG00000008999, ENSMUSG00000051367, ENSMUSG00000025932, ENSMUSG00000031548	273	48	18082	6.89942	0.999926	0.257162	9.30134
					GOTERM_BP_DIRECT	GO:0017157~regulation of exocytosis	4	1.31579	0.0060612	ENSMUSG00000030806, ENSMUSG00000033595, ENSMUSG00000024511, ENSMUSG00000031840	273	25	18082	10.5975	0.999952	0.26022	9.70388
					GOTERM_BP_DIRECT	GO:0045600~positive regulation of fat cell differentiation	5	1.64474	0.00623993	ENSMUSG00000020053, ENSMUSG00000020644, ENSMUSG00000031548, ENSMUSG00000034957, ENSMUSG00000027004	273	49	18082	6.75862	0.999964	0.260064	9.97611
					GOTERM_BP_DIRECT	GO:0007611~learning or memory	5	1.64474	0.00719005	ENSMUSG00000031189, ENSMUSG00000049551, ENSMUSG00000021448, ENSMUSG00000032186, ENSMUSG00000030209	273	51	18082	6.49357	0.999993	0.286304	11.4104
					GOTERM_BP_DIRECT	GO:0008284~positive regulation of cell proliferation	17	5.59211	0.00819042	ENSMUSG00000020053, ENSMUSG00000059146, ENSMUSG00000028864, ENSMUSG00000050377, ENSMUSG00000022037, ENSMUSG00000025578, ENSMUSG00000020902, ENSMUSG00000031548, ENSMUSG00000005672, ENSMUSG00000010797, ENSMUSG00000021379, ENSMUSG00000019966, ENSMUSG00000055254, ENSMUSG00000020644, ENSMUSG00000054263, ENSMUSG00000048402, ENSMUSG00000047146	273	542	18082	2.07746	0.999999	0.311845	12.8972
					GOTERM_BP_DIRECT	GO:0007613~memory	6	1.97368	0.00831012	ENSMUSG00000056755, ENSMUSG00000048583, ENSMUSG00000035283, ENSMUSG00000020053, ENSMUSG00000030209, ENSMUSG00000051177	273	83	18082	4.78803	0.999999	0.308559	13.0736
					GOTERM_BP_DIRECT	GO:0030178~negative regulation of Wnt signaling pathway	5	1.64474	0.00996992	ENSMUSG00000027253, ENSMUSG00000044461, ENSMUSG00000031661, ENSMUSG00000031548, ENSMUSG00000027004	273	56	18082	5.91379	1	0.350391	15.4843
					GOTERM_BP_DIRECT	GO:0060348~bone development	5	1.64474	0.00996992	ENSMUSG00000027796, ENSMUSG00000050332, ENSMUSG00000026697, ENSMUSG00000014813, ENSMUSG00000028226	273	56	18082	5.91379	1	0.350391	15.4843
					GOTERM_BP_DIRECT	GO:0030509~BMP signaling pathway	6	1.97368	0.0100784	ENSMUSG00000027253, ENSMUSG00000027796, ENSMUSG00000069763, ENSMUSG00000087408, ENSMUSG00000008999, ENSMUSG00000029755	273	87	18082	4.56789	1	0.34618	15.6397
					GOTERM_BP_DIRECT	GO:0045739~positive regulation of DNA repair	4	1.31579	0.0110878	ENSMUSG00000017897, ENSMUSG00000037032, ENSMUSG00000025932, ENSMUSG00000025578	273	31	18082	8.54638	1	0.366202	17.0723
					GOTERM_BP_DIRECT	GO:0007389~pattern specification process	5	1.64474	0.011252	ENSMUSG00000036862, ENSMUSG00000008999, ENSMUSG00000051367, ENSMUSG00000025932, ENSMUSG00000048402	273	58	18082	5.70986	1	0.363346	17.3032
					GOTERM_BP_DIRECT	GO:0060013~righting reflex	3	0.986842	0.0113375	ENSMUSG00000029563, ENSMUSG00000029673, ENSMUSG00000038738	273	11	18082	18.0639	1	0.358627	17.4231
					GOTERM_BP_DIRECT	GO:0007219~Notch signaling pathway	7	2.30263	0.0116146	ENSMUSG00000039385, ENSMUSG00000069763, ENSMUSG00000045333, ENSMUSG00000040856, ENSMUSG00000034413, ENSMUSG00000034957, ENSMUSG00000055022	273	125	18082	3.70913	1	0.358844	17.811
					GOTERM_BP_DIRECT	GO:0043408~regulation of MAPK cascade	5	1.64474	0.011931	ENSMUSG00000087408, ENSMUSG00000026697, ENSMUSG00000055254, ENSMUSG00000008999, ENSMUSG00000030209	273	59	18082	5.61309	1	0.359998	18.2515								Category	Term	Count	%	PValue	Genes	List Total	Pop Hits	Pop Total	Fold Enrichment	Bonferroni	Benjamini	FDR
					GOTERM_BP_DIRECT	GO:0043065~positive regulation of apoptotic process	12	3.94737	0.0129016	ENSMUSG00000037032, ENSMUSG00000015957, ENSMUSG00000020486, ENSMUSG00000035283, ENSMUSG00000020623, ENSMUSG00000059146, ENSMUSG00000008999, ENSMUSG00000022037, ENSMUSG00000031548, ENSMUSG00000021319, ENSMUSG00000027004, ENSMUSG00000071369	273	335	18082	2.37258	1	0.376308	19.5895								UP_TISSUE	Brain	160	52.6316	9.92486e-08	ENSMUSG00000010476, ENSMUSG00000024269, ENSMUSG00000035283, ENSMUSG00000022456, ENSMUSG00000034413, ENSMUSG00000059146, ENSMUSG00000047842, ENSMUSG00000049176, ENSMUSG00000025104, ENSMUSG00000034825, ENSMUSG00000034573, ENSMUSG00000027253, ENSMUSG00000060534, ENSMUSG00000048388, ENSMUSG00000028782, ENSMUSG00000031066, ENSMUSG00000040537, ENSMUSG00000025964, ENSMUSG00000025582, ENSMUSG00000033595,…	292	8829	22371	1.38839	1.29022e-05	1.29022e-05	0.00011558
					GOTERM_BP_DIRECT	GO:0048009~insulin-like growth factor receptor signaling pathway	3	0.986842	0.013471	ENSMUSG00000020053, ENSMUSG00000041417, ENSMUSG00000051177	273	12	18082	16.5586	1	0.382672	20.3646								UP_TISSUE	Brain cortex	27	8.88158	5.31549e-07	ENSMUSG00000041444, ENSMUSG00000060882, ENSMUSG00000039485, ENSMUSG00000050379, ENSMUSG00000056755, ENSMUSG00000048388, ENSMUSG00000030279, ENSMUSG00000044667, ENSMUSG00000040537, ENSMUSG00000051177, ENSMUSG00000030806, ENSMUSG00000063455, ENSMUSG00000049122, ENSMUSG00000038077, ENSMUSG00000055675, ENSMUSG00000021719, ENSMUSG00000027605, ENSMUSG00000028524, ENSMUSG00000031840, ENSMUSG00000030209,…	292	656	22371	3.15328	6.9099e-05	3.45501e-05	0.000619013
					GOTERM_BP_DIRECT	GO:0007616~long-term memory	4	1.31579	0.0142824	ENSMUSG00000026080, ENSMUSG00000038128, ENSMUSG00000055254, ENSMUSG00000038738	273	34	18082	7.79229	1	0.393914	21.4572								UP_TISSUE	Eyeball	16	5.26316	1.53975e-05	ENSMUSG00000028926, ENSMUSG00000027605, ENSMUSG00000038855, ENSMUSG00000025578, ENSMUSG00000034573, ENSMUSG00000019817, ENSMUSG00000008575, ENSMUSG00000078307, ENSMUSG00000056755, ENSMUSG00000043556, ENSMUSG00000026185, ENSMUSG00000034687, ENSMUSG00000020810, ENSMUSG00000027239, ENSMUSG00000048402, ENSMUSG00000051177	292	311	22371	3.94151	0.00199968	0.000667006	0.0179296
					GOTERM_BP_DIRECT	GO:0030282~bone mineralization	4	1.31579	0.015451	ENSMUSG00000055653, ENSMUSG00000015957, ENSMUSG00000050199, ENSMUSG00000057457	273	35	18082	7.56965	1	0.411827	23.0061								UP_TISSUE	Diencephalon	15	4.93421	0.000320838	ENSMUSG00000051359, ENSMUSG00000059146, ENSMUSG00000026697, ENSMUSG00000025104, ENSMUSG00000069601, ENSMUSG00000039485, ENSMUSG00000044117, ENSMUSG00000028184, ENSMUSG00000078307, ENSMUSG00000048388, ENSMUSG00000028782, ENSMUSG00000049100, ENSMUSG00000052852, ENSMUSG00000025964, ENSMUSG00000032186	292	364	22371	3.15713	0.0408575	0.0103747	0.372994
					GOTERM_BP_DIRECT	GO:0051897~positive regulation of protein kinase B signaling	6	1.97368	0.0155898	ENSMUSG00000048583, ENSMUSG00000026185, ENSMUSG00000022231, ENSMUSG00000020053, ENSMUSG00000026697, ENSMUSG00000006386	273	97	18082	4.09698	1	0.408214	23.1882								UP_TISSUE	Forelimb	8	2.63158	0.0020547	ENSMUSG00000037664, ENSMUSG00000033083, ENSMUSG00000025776, ENSMUSG00000036473, ENSMUSG00000014813, ENSMUSG00000044337, ENSMUSG00000051367, ENSMUSG00000042961	292	136	22371	4.50665	0.234622	0.0520724	2.3668
					GOTERM_BP_DIRECT	GO:0014068~positive regulation of phosphatidylinositol 3-kinase signaling	5	1.64474	0.0157182	ENSMUSG00000020053, ENSMUSG00000028864, ENSMUSG00000026697, ENSMUSG00000055254, ENSMUSG00000006386	273	64	18082	5.17457	1	0.404519	23.3562								UP_TISSUE	Embryonic tail	14	4.60526	0.00338712	ENSMUSG00000063455, ENSMUSG00000028926, ENSMUSG00000055675, ENSMUSG00000028532, ENSMUSG00000056476, ENSMUSG00000036053, ENSMUSG00000028184, ENSMUSG00000016028, ENSMUSG00000030022, ENSMUSG00000043556, ENSMUSG00000032064, ENSMUSG00000029673, ENSMUSG00000020770, ENSMUSG00000047146	292	417	22371	2.57214	0.356654	0.0708751	3.87412
					GOTERM_BP_DIRECT	GO:0048754~branching morphogenesis of an epithelial tube	4	1.31579	0.016672	ENSMUSG00000022231, ENSMUSG00000020053, ENSMUSG00000008999, ENSMUSG00000048402	273	36	18082	7.35938	1	0.416856	24.5937								UP_TISSUE	Cerebellum	37	12.1711	0.0046007	ENSMUSG00000026080, ENSMUSG00000042807, ENSMUSG00000034413, ENSMUSG00000020053, ENSMUSG00000028864, ENSMUSG00000045215, ENSMUSG00000020150, ENSMUSG00000037568, ENSMUSG00000031548, ENSMUSG00000074738, ENSMUSG00000029563, ENSMUSG00000056755, ENSMUSG00000038128, ENSMUSG00000022935, ENSMUSG00000031066, ENSMUSG00000025964, ENSMUSG00000047793, ENSMUSG00000049122, ENSMUSG00000028373, ENSMUSG00000021719,…	292	1758	22371	1.61245	0.450898	0.0820741	5.22846
					GOTERM_BP_DIRECT	GO:0008306~associative learning	4	1.31579	0.0179456	ENSMUSG00000056755, ENSMUSG00000053310, ENSMUSG00000038738, ENSMUSG00000030209	273	37	18082	7.16048	1	0.434318	26.2167								UP_TISSUE	Eye	38	12.5	0.00533223	ENSMUSG00000051359, ENSMUSG00000003617, ENSMUSG00000037032, ENSMUSG00000057337, ENSMUSG00000033544, ENSMUSG00000039485, ENSMUSG00000033152, ENSMUSG00000021536, ENSMUSG00000032064, ENSMUSG00000048388, ENSMUSG00000037709, ENSMUSG00000022935, ENSMUSG00000020810, ENSMUSG00000044461, ENSMUSG00000048402, ENSMUSG00000022421, ENSMUSG00000038077, ENSMUSG00000024277, ENSMUSG00000022037, ENSMUSG00000028525,…	292	1837	22371	1.58481	0.500948	0.0832134	6.03639
					GOTERM_BP_DIRECT	GO:0010628~positive regulation of gene expression	13	4.27632	0.0180824	ENSMUSG00000045658, ENSMUSG00000061013, ENSMUSG00000015957, ENSMUSG00000059146, ENSMUSG00000041417, ENSMUSG00000069601, ENSMUSG00000055022, ENSMUSG00000005672, ENSMUSG00000024810, ENSMUSG00000021379, ENSMUSG00000055254, ENSMUSG00000020644, ENSMUSG00000021319	273	399	18082	2.15801	1	0.430658	26.3891								UP_TISSUE	Fetal brain	12	3.94737	0.00683107	ENSMUSG00000010476, ENSMUSG00000037892, ENSMUSG00000053198, ENSMUSG00000033083, ENSMUSG00000022687, ENSMUSG00000030279, ENSMUSG00000041444, ENSMUSG00000029123, ENSMUSG00000051111, ENSMUSG00000021130, ENSMUSG00000050379, ENSMUSG00000051243	292	353	22371	2.60441	0.58979	0.0942659	7.67212
					GOTERM_BP_DIRECT	GO:0042523~positive regulation of tyrosine phosphorylation of Stat5 protein	3	0.986842	0.0182104	ENSMUSG00000020053, ENSMUSG00000050377, ENSMUSG00000005672	273	14	18082	14.1931	1	0.426956	26.55								UP_TISSUE	Parthenogenote	7	2.30263	0.00797195	ENSMUSG00000010797, ENSMUSG00000049791, ENSMUSG00000060534, ENSMUSG00000028926, ENSMUSG00000022231, ENSMUSG00000015568, ENSMUSG00000024534	292	133	22371	4.03226	0.646724	0.0988203	8.89972
					GOTERM_BP_DIRECT	GO:0021987~cerebral cortex development	5	1.64474	0.019236	ENSMUSG00000029563, ENSMUSG00000022055, ENSMUSG00000055254, ENSMUSG00000027239, ENSMUSG00000051177	273	68	18082	4.87018	1	0.438845	27.8278								UP_TISSUE	Embryonic eye	3	0.986842	0.0179428	ENSMUSG00000032064, ENSMUSG00000031548, ENSMUSG00000021319	292	16	22371	14.3649	0.904987	0.192633	19.0104
					GOTERM_BP_DIRECT	GO:0001570~vasculogenesis	5	1.64474	0.019236	ENSMUSG00000049791, ENSMUSG00000069763, ENSMUSG00000055254, ENSMUSG00000044337, ENSMUSG00000006386	273	68	18082	4.87018	1	0.438845	27.8278								UP_TISSUE	Hippocampus	28	9.21053	0.019306	ENSMUSG00000033595, ENSMUSG00000049791, ENSMUSG00000069763, ENSMUSG00000020181, ENSMUSG00000051359, ENSMUSG00000037032, ENSMUSG00000028926, ENSMUSG00000035283, ENSMUSG00000055675, ENSMUSG00000022456, ENSMUSG00000056476, ENSMUSG00000048814, ENSMUSG00000022037, ENSMUSG00000024511, ENSMUSG00000034825, ENSMUSG00000044117, ENSMUSG00000050379, ENSMUSG00000036510, ENSMUSG00000008575, ENSMUSG00000022055,…	292	1359	22371	1.57849	0.920685	0.190383	20.31
					GOTERM_BP_DIRECT	GO:0050673~epithelial cell proliferation	3	0.986842	0.0208059	ENSMUSG00000039989, ENSMUSG00000050199, ENSMUSG00000005672	273	15	18082	13.2469	1	0.458949	29.743								UP_TISSUE	Pituitary gland	6	1.97368	0.0253622	ENSMUSG00000026185, ENSMUSG00000040856, ENSMUSG00000043531, ENSMUSG00000043943, ENSMUSG00000022935, ENSMUSG00000019817	292	127	22371	3.61951	0.964549	0.226549	25.8563
					GOTERM_BP_DIRECT	GO:0048665~neuron fate specification	3	0.986842	0.0208059	ENSMUSG00000059146, ENSMUSG00000051367, ENSMUSG00000025932	273	15	18082	13.2469	1	0.458949	29.743								UP_TISSUE	Head	37	12.1711	0.0317639	ENSMUSG00000003934, ENSMUSG00000049791, ENSMUSG00000051359, ENSMUSG00000031465, ENSMUSG00000022456, ENSMUSG00000045215, ENSMUSG00000052563, ENSMUSG00000059146, ENSMUSG00000037568, ENSMUSG00000032898, ENSMUSG00000034573, ENSMUSG00000050379, ENSMUSG00000036510, ENSMUSG00000021536, ENSMUSG00000041797, ENSMUSG00000039155, ENSMUSG00000024799, ENSMUSG00000030022, ENSMUSG00000022935, ENSMUSG00000031066,…	292	2014	22371	1.40749	0.984949	0.258986	31.3335
					GOTERM_BP_DIRECT	GO:0051965~positive regulation of synapse assembly	5	1.64474	0.0211631	ENSMUSG00000028782, ENSMUSG00000048915, ENSMUSG00000059146, ENSMUSG00000055254, ENSMUSG00000028184	273	70	18082	4.73103	1	0.458784	30.1721								UP_TISSUE	Retina	16	5.26316	0.0408041	ENSMUSG00000042359, ENSMUSG00000003617, ENSMUSG00000033083, ENSMUSG00000021719, ENSMUSG00000050199, ENSMUSG00000033906, ENSMUSG00000039485, ENSMUSG00000028184, ENSMUSG00000028524, ENSMUSG00000020601, ENSMUSG00000022096, ENSMUSG00000014813, ENSMUSG00000041329, ENSMUSG00000004500, ENSMUSG00000021319, ENSMUSG00000023909	292	699	22371	1.75366	0.995554	0.303058	38.4395
					GOTERM_BP_DIRECT	GO:0007409~axonogenesis	6	1.97368	0.0228191	ENSMUSG00000036473, ENSMUSG00000044667, ENSMUSG00000069601, ENSMUSG00000020902, ENSMUSG00000031840, ENSMUSG00000029755	273	107	18082	3.71408	1	0.478535	32.1293								UP_TISSUE	Neural Stem Cell	5	1.64474	0.0416861	ENSMUSG00000028565, ENSMUSG00000036053, ENSMUSG00000024534, ENSMUSG00000025932, ENSMUSG00000055022	292	100	22371	3.83065	0.996055	0.29246	39.0955
					GOTERM_BP_DIRECT	GO:1901214~regulation of neuron death	3	0.986842	0.0235452	ENSMUSG00000056755, ENSMUSG00000060534, ENSMUSG00000022037	273	16	18082	12.419	1	0.483505	32.9711								UP_TISSUE	Skin	17	5.59211	0.0474365	ENSMUSG00000024277, ENSMUSG00000027605, ENSMUSG00000025104, ENSMUSG00000069601, ENSMUSG00000033906, ENSMUSG00000034573, ENSMUSG00000049313, ENSMUSG00000055022, ENSMUSG00000041797, ENSMUSG00000025026, ENSMUSG00000022096, ENSMUSG00000022687, ENSMUSG00000028634, ENSMUSG00000037379, ENSMUSG00000029673, ENSMUSG00000020593, ENSMUSG00000042961	292	775	22371	1.68054	0.998196	0.310394	43.2181
					GOTERM_BP_DIRECT	GO:0086004~regulation of cardiac muscle cell contraction	3	0.986842	0.0235452	ENSMUSG00000035283, ENSMUSG00000014813, ENSMUSG00000028525	273	16	18082	12.419	1	0.483505	32.9711								UP_TISSUE	Embryo	44	14.4737	0.0500571	ENSMUSG00000010476, ENSMUSG00000024269, ENSMUSG00000037664, ENSMUSG00000069763, ENSMUSG00000048583, ENSMUSG00000037032, ENSMUSG00000016386, ENSMUSG00000045658, ENSMUSG00000061013, ENSMUSG00000043943, ENSMUSG00000033544, ENSMUSG00000025776, ENSMUSG00000025104, ENSMUSG00000025577, ENSMUSG00000050379, ENSMUSG00000032348, ENSMUSG00000031216, ENSMUSG00000034910, ENSMUSG00000028565, ENSMUSG00000032363,…	292	2569	22371	1.31217	0.998739	0.309877	45.0109
					GOTERM_BP_DIRECT	GO:0006198~cAMP catabolic process	3	0.986842	0.0235452	ENSMUSG00000028525, ENSMUSG00000019990, ENSMUSG00000041741	273	16	18082	12.419	1	0.483505	32.9711								UP_TISSUE	Aorta and vein	7	2.30263	0.0551396	ENSMUSG00000020251, ENSMUSG00000021379, ENSMUSG00000015957, ENSMUSG00000028373, ENSMUSG00000028634, ENSMUSG00000020810, ENSMUSG00000041741	292	208	22371	2.57832	0.999372	0.321636	48.3412
					GOTERM_BP_DIRECT	GO:0007623~circadian rhythm	6	1.97368	0.0236432	ENSMUSG00000021379, ENSMUSG00000020053, ENSMUSG00000059146, ENSMUSG00000055254, ENSMUSG00000020644, ENSMUSG00000050199	273	108	18082	3.67969	1	0.479213	33.0839								UP_TISSUE	Lung	29	9.53947	0.0878192	ENSMUSG00000003617, ENSMUSG00000001227, ENSMUSG00000027386, ENSMUSG00000035283, ENSMUSG00000028864, ENSMUSG00000031661, ENSMUSG00000043496, ENSMUSG00000032348, ENSMUSG00000029563, ENSMUSG00000028565, ENSMUSG00000029710, ENSMUSG00000048388, ENSMUSG00000037709, ENSMUSG00000043719, ENSMUSG00000022421, ENSMUSG00000040856, ENSMUSG00000069601, ENSMUSG00000024511, ENSMUSG00000008575, ENSMUSG00000031861,…	292	1647	22371	1.34898	0.999994	0.449793	65.7135
					GOTERM_BP_DIRECT	GO:0009887~organ morphogenesis	6	1.97368	0.0244862	ENSMUSG00000055653, ENSMUSG00000048583, ENSMUSG00000015957, ENSMUSG00000020150, ENSMUSG00000008999, ENSMUSG00000025932	273	109	18082	3.64593	1	0.485668	34.0475
					GOTERM_BP_DIRECT	GO:0071285~cellular response to lithium ion	3	0.986842	0.0264235	ENSMUSG00000020644, ENSMUSG00000034957, ENSMUSG00000032348	273	17	18082	11.6884	1	0.506689	36.2123
					GOTERM_BP_DIRECT	GO:0048013~ephrin receptor signaling pathway	4	1.31579	0.0266958	ENSMUSG00000003934, ENSMUSG00000029710, ENSMUSG00000048915, ENSMUSG00000030209	273	43	18082	6.16134	1	0.504737	36.5113
					GOTERM_BP_DIRECT	GO:0045665~negative regulation of neuron differentiation	5	1.64474	0.0276354	ENSMUSG00000021379, ENSMUSG00000037032, ENSMUSG00000032064, ENSMUSG00000008999, ENSMUSG00000020644	273	76	18082	4.35753	1	0.51148	37.5325
					GOTERM_BP_DIRECT	GO:0050679~positive regulation of epithelial cell proliferation	5	1.64474	0.0276354	ENSMUSG00000029563, ENSMUSG00000020053, ENSMUSG00000025932, ENSMUSG00000031548, ENSMUSG00000029755	273	76	18082	4.35753	1	0.51148	37.5325
					GOTERM_BP_DIRECT	GO:1900273~positive regulation of long-term synaptic potentiation	3	0.986842	0.029436	ENSMUSG00000053310, ENSMUSG00000035283, ENSMUSG00000030209	273	18	18082	11.0391	1	0.528579	39.4465
					GOTERM_BP_DIRECT	GO:0051149~positive regulation of muscle cell differentiation	3	0.986842	0.029436	ENSMUSG00000022687, ENSMUSG00000020623, ENSMUSG00000036473	273	18	18082	11.0391	1	0.528579	39.4465
					GOTERM_BP_DIRECT	GO:0061518~microglial cell proliferation	2	0.657895	0.0298597	ENSMUSG00000022037, ENSMUSG00000024810	273	2	18082	66.2344	1	0.52831	39.8888
					GOTERM_BP_DIRECT	GO:0045105~intermediate filament polymerization or depolymerization	2	0.657895	0.0298597	ENSMUSG00000022055, ENSMUSG00000022054	273	2	18082	66.2344	1	0.52831	39.8888
					GOTERM_BP_DIRECT	GO:0021965~spinal cord ventral commissure morphogenesis	2	0.657895	0.0298597	ENSMUSG00000060534, ENSMUSG00000048402	273	2	18082	66.2344	1	0.52831	39.8888
					GOTERM_BP_DIRECT	GO:0030335~positive regulation of cell migration	8	2.63158	0.0340943	ENSMUSG00000001227, ENSMUSG00000015957, ENSMUSG00000020053, ENSMUSG00000028864, ENSMUSG00000026697, ENSMUSG00000059146, ENSMUSG00000041417, ENSMUSG00000005672	273	203	18082	2.61022	1	0.571315	44.1455
					GOTERM_BP_DIRECT	GO:0001658~branching involved in ureteric bud morphogenesis	4	1.31579	0.0354358	ENSMUSG00000055653, ENSMUSG00000036862, ENSMUSG00000051367, ENSMUSG00000025932	273	48	18082	5.51954	1	0.580217	45.4338
					GOTERM_BP_DIRECT	GO:0046928~regulation of neurotransmitter secretion	3	0.986842	0.0358449	ENSMUSG00000016028, ENSMUSG00000055254, ENSMUSG00000024534	273	20	18082	9.93516	1	0.579157	45.8211
					GOTERM_BP_DIRECT	GO:0048468~cell development	4	1.31579	0.0373399	ENSMUSG00000087408, ENSMUSG00000020053, ENSMUSG00000008999, ENSMUSG00000020644	273	49	18082	5.40689	1	0.589097	47.2144
					GOTERM_BP_DIRECT	GO:0032956~regulation of actin cytoskeleton organization	4	1.31579	0.0392954	ENSMUSG00000016028, ENSMUSG00000032064, ENSMUSG00000048915, ENSMUSG00000031342	273	50	18082	5.29875	1	0.602963	48.9861
					GOTERM_BP_DIRECT	GO:0035556~intracellular signal transduction	12	3.94737	0.0396295	ENSMUSG00000018334, ENSMUSG00000026185, ENSMUSG00000038128, ENSMUSG00000053310, ENSMUSG00000029123, ENSMUSG00000053414, ENSMUSG00000021448, ENSMUSG00000021892, ENSMUSG00000051177, ENSMUSG00000005672, ENSMUSG00000021536, ENSMUSG00000006386	273	400	18082	1.98703	1	0.601002	49.2832
					GOTERM_BP_DIRECT	GO:0021915~neural tube development	4	1.31579	0.041302	ENSMUSG00000036862, ENSMUSG00000031548, ENSMUSG00000048402, ENSMUSG00000026640	273	51	18082	5.19486	1	0.611427	50.7459
					GOTERM_BP_DIRECT	GO:0046579~positive regulation of Ras protein signal transduction	3	0.986842	0.0427362	ENSMUSG00000019966, ENSMUSG00000020053, ENSMUSG00000038855	273	22	18082	9.03197	1	0.619245	51.9685
					GOTERM_BP_DIRECT	GO:0060828~regulation of canonical Wnt signaling pathway	3	0.986842	0.0427362	ENSMUSG00000027253, ENSMUSG00000050332, ENSMUSG00000028926	273	22	18082	9.03197	1	0.619245	51.9685
					GOTERM_BP_DIRECT	GO:0006813~potassium ion transport	6	1.97368	0.0430342	ENSMUSG00000038077, ENSMUSG00000047330, ENSMUSG00000060882, ENSMUSG00000041329, ENSMUSG00000030249, ENSMUSG00000030247	273	127	18082	3.12919	1	0.616922	52.2189
					GOTERM_BP_DIRECT	GO:0001942~hair follicle development	4	1.31579	0.0433593	ENSMUSG00000027253, ENSMUSG00000016028, ENSMUSG00000050199, ENSMUSG00000060548	273	52	18082	5.09496	1	0.614882	52.4908
					GOTERM_BP_DIRECT	GO:0060741~prostate gland stromal morphogenesis	2	0.657895	0.0444547	ENSMUSG00000021379, ENSMUSG00000020053	273	3	18082	44.1563	1	0.619457	53.396
					GOTERM_BP_DIRECT	GO:0038028~insulin receptor signaling pathway via phosphatidylinositol 3-kinase	2	0.657895	0.0444547	ENSMUSG00000048583, ENSMUSG00000030279	273	3	18082	44.1563	1	0.619457	53.396
					GOTERM_BP_DIRECT	GO:0033693~neurofilament bundle assembly	2	0.657895	0.0444547	ENSMUSG00000022055, ENSMUSG00000022054	273	3	18082	44.1563	1	0.619457	53.396
					GOTERM_BP_DIRECT	GO:0007166~cell surface receptor signaling pathway	8	2.63158	0.0478499	ENSMUSG00000049791, ENSMUSG00000016028, ENSMUSG00000049551, ENSMUSG00000028782, ENSMUSG00000027217, ENSMUSG00000038855, ENSMUSG00000028184, ENSMUSG00000026640	273	219	18082	2.41952	1	0.642431	56.0995
					GOTERM_BP_DIRECT	GO:0008283~cell proliferation	8	2.63158	0.0488943	ENSMUSG00000021379, ENSMUSG00000043556, ENSMUSG00000020053, ENSMUSG00000028864, ENSMUSG00000051367, ENSMUSG00000025104, ENSMUSG00000048402, ENSMUSG00000029755	273	220	18082	2.40852	1	0.645886	56.9011
					GOTERM_BP_DIRECT	GO:0007026~negative regulation of microtubule depolymerization	3	0.986842	0.0500754	ENSMUSG00000025104, ENSMUSG00000035299, ENSMUSG00000044117	273	24	18082	8.2793	1	0.650262	57.7909
					GOTERM_BP_DIRECT	GO:0048646~anatomical structure formation involved in morphogenesis	3	0.986842	0.0500754	ENSMUSG00000008999, ENSMUSG00000048402, ENSMUSG00000029755	273	24	18082	8.2793	1	0.650262	57.7909
					GOTERM_BP_DIRECT	GO:0031100~organ regeneration	4	1.31579	0.0520883	ENSMUSG00000031465, ENSMUSG00000028864, ENSMUSG00000020593, ENSMUSG00000054263	273	56	18082	4.73103	1	0.660555	59.2677
					GOTERM_BP_DIRECT	GO:0045892~negative regulation of transcription, DNA-templated	15	4.93421	0.0550065	ENSMUSG00000015957, ENSMUSG00000039989, ENSMUSG00000050199, ENSMUSG00000031548, ENSMUSG00000034957, ENSMUSG00000055799, ENSMUSG00000029563, ENSMUSG00000021379, ENSMUSG00000045333, ENSMUSG00000036158, ENSMUSG00000022096, ENSMUSG00000008999, ENSMUSG00000020644, ENSMUSG00000002578, ENSMUSG00000051177	273	579	18082	1.71592	1	0.676574	61.3227
					GOTERM_BP_DIRECT	GO:0006508~proteolysis	15	4.93421	0.0575303	ENSMUSG00000031994, ENSMUSG00000043943, ENSMUSG00000053441, ENSMUSG00000028864, ENSMUSG00000033453, ENSMUSG00000034825, ENSMUSG00000057457, ENSMUSG00000028226, ENSMUSG00000032363, ENSMUSG00000030022, ENSMUSG00000024713, ENSMUSG00000051527, ENSMUSG00000031066, ENSMUSG00000040537, ENSMUSG00000025964	273	582	18082	1.70707	1	0.68898	63.021
					GOTERM_BP_DIRECT	GO:0010107~potassium ion import	3	0.986842	0.0578299	ENSMUSG00000041329, ENSMUSG00000030249, ENSMUSG00000030247	273	26	18082	7.64243	1	0.686572	63.2178
					GOTERM_BP_DIRECT	GO:0050772~positive regulation of axonogenesis	3	0.986842	0.0578299	ENSMUSG00000022055, ENSMUSG00000032064, ENSMUSG00000055254	273	26	18082	7.64243	1	0.686572	63.2178
					GOTERM_BP_DIRECT	GO:0048014~Tie signaling pathway	2	0.657895	0.058831	ENSMUSG00000031465, ENSMUSG00000006386	273	4	18082	33.1172	1	0.6887	63.8685
					GOTERM_BP_DIRECT	GO:0045578~negative regulation of B cell differentiation	2	0.657895	0.058831	ENSMUSG00000020644, ENSMUSG00000031548	273	4	18082	33.1172	1	0.6887	63.8685
					GOTERM_BP_DIRECT	GO:0048105~establishment of body hair planar orientation	2	0.657895	0.058831	ENSMUSG00000016028, ENSMUSG00000028373	273	4	18082	33.1172	1	0.6887	63.8685
					GOTERM_BP_DIRECT	GO:0032878~regulation of establishment or maintenance of cell polarity	2	0.657895	0.058831	ENSMUSG00000020053, ENSMUSG00000006386	273	4	18082	33.1172	1	0.6887	63.8685
					GOTERM_BP_DIRECT	GO:0014706~striated muscle tissue development	2	0.657895	0.058831	ENSMUSG00000017897, ENSMUSG00000025932	273	4	18082	33.1172	1	0.6887	63.8685
					GOTERM_BP_DIRECT	GO:0031398~positive regulation of protein ubiquitination	4	1.31579	0.0615952	ENSMUSG00000036158, ENSMUSG00000050332, ENSMUSG00000020486, ENSMUSG00000018909	273	60	18082	4.41563	1	0.701618	65.6095
					GOTERM_BP_DIRECT	GO:0030325~adrenal gland development	3	0.986842	0.0618531	ENSMUSG00000037664, ENSMUSG00000015957, ENSMUSG00000027239	273	27	18082	7.35938	1	0.699001	65.7678
					GOTERM_BP_DIRECT	GO:0008285~negative regulation of cell proliferation	11	3.61842	0.0658327	ENSMUSG00000055653, ENSMUSG00000020053, ENSMUSG00000008999, ENSMUSG00000030222, ENSMUSG00000052854, ENSMUSG00000031548, ENSMUSG00000027792, ENSMUSG00000034957, ENSMUSG00000021319, ENSMUSG00000027004, ENSMUSG00000008575	273	384	18082	1.89734	1	0.718053	68.126
					GOTERM_BP_DIRECT	GO:0045765~regulation of angiogenesis	3	0.986842	0.0659685	ENSMUSG00000031465, ENSMUSG00000037568, ENSMUSG00000006386	273	28	18082	7.09655	1	0.714777	68.2037
					GOTERM_BP_DIRECT	GO:0048812~neuron projection morphogenesis	4	1.31579	0.0692166	ENSMUSG00000022055, ENSMUSG00000008999, ENSMUSG00000022037, ENSMUSG00000054263	273	63	18082	4.20536	1	0.72852	70.01
					GOTERM_BP_DIRECT	GO:0030326~embryonic limb morphogenesis	4	1.31579	0.0692166	ENSMUSG00000027253, ENSMUSG00000034687, ENSMUSG00000008999, ENSMUSG00000029755	273	63	18082	4.20536	1	0.72852	70.01
					GOTERM_BP_DIRECT	GO:0035249~synaptic transmission, glutamatergic	3	0.986842	0.0701726	ENSMUSG00000022935, ENSMUSG00000021448, ENSMUSG00000036510	273	29	18082	6.85184	1	0.729643	70.523
					GOTERM_BP_DIRECT	GO:0032957~inositol trisphosphate metabolic process	2	0.657895	0.0729917	ENSMUSG00000038855, ENSMUSG00000051177	273	5	18082	26.4938	1	0.740187	71.9882
					GOTERM_BP_DIRECT	GO:0045636~positive regulation of melanocyte differentiation	2	0.657895	0.0729917	ENSMUSG00000019966, ENSMUSG00000030022	273	5	18082	26.4938	1	0.740187	71.9882
					GOTERM_BP_DIRECT	GO:0033564~anterior/posterior axon guidance	2	0.657895	0.0729917	ENSMUSG00000060534, ENSMUSG00000020902	273	5	18082	26.4938	1	0.740187	71.9882
					GOTERM_BP_DIRECT	GO:0051450~myoblast proliferation	2	0.657895	0.0729917	ENSMUSG00000020053, ENSMUSG00000028864	273	5	18082	26.4938	1	0.740187	71.9882
					GOTERM_BP_DIRECT	GO:0045880~positive regulation of smoothened signaling pathway	3	0.986842	0.0744616	ENSMUSG00000055653, ENSMUSG00000007279, ENSMUSG00000031548	273	30	18082	6.62344	1	0.743651	72.7246
					GOTERM_BP_DIRECT	GO:0001958~endochondral ossification	3	0.986842	0.0744616	ENSMUSG00000029755, ENSMUSG00000006386, ENSMUSG00000028226	273	30	18082	6.62344	1	0.743651	72.7246
					GOTERM_BP_DIRECT	GO:0032436~positive regulation of proteasomal ubiquitin-dependent protein catabolic process	4	1.31579	0.074523	ENSMUSG00000020601, ENSMUSG00000036158, ENSMUSG00000022037, ENSMUSG00000024810	273	65	18082	4.07597	1	0.740212	72.755
					GOTERM_BP_DIRECT	GO:0048839~inner ear development	4	1.31579	0.0772422	ENSMUSG00000020053, ENSMUSG00000044667, ENSMUSG00000051367, ENSMUSG00000034957	273	66	18082	4.01421	1	0.749519	74.0683
					GOTERM_BP_DIRECT	GO:0007612~learning	4	1.31579	0.0772422	ENSMUSG00000026080, ENSMUSG00000055254, ENSMUSG00000027792, ENSMUSG00000030209	273	66	18082	4.01421	1	0.749519	74.0683
					GOTERM_BP_DIRECT	GO:0071356~cellular response to tumor necrosis factor	5	1.64474	0.084456	ENSMUSG00000032363, ENSMUSG00000045658, ENSMUSG00000031548, ENSMUSG00000034957, ENSMUSG00000071369	273	110	18082	3.01066	1	0.777695	77.2698
					GOTERM_BP_DIRECT	GO:0043433~negative regulation of sequence-specific DNA binding transcription factor activity	4	1.31579	0.0856556	ENSMUSG00000020601, ENSMUSG00000022096, ENSMUSG00000020644, ENSMUSG00000021319	273	69	18082	3.83968	1	0.779159	77.7647
					GOTERM_BP_DIRECT	GO:0031133~regulation of axon diameter	2	0.657895	0.0869402	ENSMUSG00000022055, ENSMUSG00000022054	273	6	18082	22.0781	1	0.780932	78.2834
					GOTERM_BP_DIRECT	GO:0016576~histone dephosphorylation	2	0.657895	0.0869402	ENSMUSG00000017897, ENSMUSG00000025932	273	6	18082	22.0781	1	0.780932	78.2834
					GOTERM_BP_DIRECT	GO:0045110~intermediate filament bundle assembly	2	0.657895	0.0869402	ENSMUSG00000022055, ENSMUSG00000022054	273	6	18082	22.0781	1	0.780932	78.2834
					GOTERM_BP_DIRECT	GO:0097094~craniofacial suture morphogenesis	2	0.657895	0.0869402	ENSMUSG00000059049, ENSMUSG00000028226	273	6	18082	22.0781	1	0.780932	78.2834
					GOTERM_BP_DIRECT	GO:0072513~positive regulation of secondary heart field cardioblast proliferation	2	0.657895	0.0869402	ENSMUSG00000051367, ENSMUSG00000025932	273	6	18082	22.0781	1	0.780932	78.2834
					GOTERM_BP_DIRECT	GO:0090031~positive regulation of steroid hormone biosynthetic process	2	0.657895	0.0869402	ENSMUSG00000048583, ENSMUSG00000020053	273	6	18082	22.0781	1	0.780932	78.2834
					GOTERM_BP_DIRECT	GO:0000086~G2/M transition of mitotic cell cycle	3	0.986842	0.0878045	ENSMUSG00000043556, ENSMUSG00000028926, ENSMUSG00000051177	273	33	18082	6.02131	1	0.781001	78.626
					GOTERM_BP_DIRECT	GO:0019933~cAMP-mediated signaling	3	0.986842	0.0878045	ENSMUSG00000018334, ENSMUSG00000041741, ENSMUSG00000021536	273	33	18082	6.02131	1	0.781001	78.626
					GOTERM_BP_DIRECT	GO:0046330~positive regulation of JNK cascade	4	1.31579	0.0885433	ENSMUSG00000032064, ENSMUSG00000051177, ENSMUSG00000060548, ENSMUSG00000071369	273	70	18082	3.78482	1	0.780577	78.9148
					GOTERM_BP_DIRECT	GO:0071526~semaphorin-plexin signaling pathway	3	0.986842	0.0923997	ENSMUSG00000001227, ENSMUSG00000022231, ENSMUSG00000026640	273	34	18082	5.84421	1	0.792042	80.3636
					GOTERM_BP_DIRECT	GO:0009791~post-embryonic development	5	1.64474	0.0933245	ENSMUSG00000034910, ENSMUSG00000029563, ENSMUSG00000058454, ENSMUSG00000040856, ENSMUSG00000031840	273	114	18082	2.90502	1	0.79224	80.6969
					GOTERM_BP_DIRECT	GO:0050680~negative regulation of epithelial cell proliferation	4	1.31579	0.0944397	ENSMUSG00000037664, ENSMUSG00000055653, ENSMUSG00000071856, ENSMUSG00000031548	273	72	18082	3.67969	1	0.79313	81.0917
					GOTERM_BP_DIRECT	GO:0034504~protein localization to nucleus	3	0.986842	0.0970632	ENSMUSG00000034910, ENSMUSG00000008999, ENSMUSG00000051367	273	35	18082	5.67724	1	0.799342	81.9907
					GOTERM_BP_DIRECT	GO:0043434~response to peptide hormone	4	1.31579	0.0974471	ENSMUSG00000022055, ENSMUSG00000008999, ENSMUSG00000051177, ENSMUSG00000006386	273	73	18082	3.62928	1	0.797595	82.1188
Figure 3h
	Full table of DAVID Tissue output
	Category	Term	Count	%	PValue	Genes	List Total	Pop Hits	Pop Total	Fold Enrichment	Bonferroni	Benjamini	FDR
	UP_TISSUE	Brain	160	52.6316	9.92486e-08	ENSMUSG00000010476, ENSMUSG00000024269, ENSMUSG00000035283, ENSMUSG00000022456, ENSMUSG00000034413, ENSMUSG00000059146, ENSMUSG00000047842, ENSMUSG00000049176, ENSMUSG00000025104, ENSMUSG00000034825, ENSMUSG00000034573, ENSMUSG00000027253, ENSMUSG00000060534, ENSMUSG00000048388, ENSMUSG00000028782, ENSMUSG00000031066, ENSMUSG00000040537, ENSMUSG00000025964, ENSMUSG00000025582, ENSMUSG00000033595,…	292	8829	22371	1.38839	1.29022e-05	1.29022e-05	0.00011558
	UP_TISSUE	Brain cortex	27	8.88158	5.31549e-07	ENSMUSG00000041444, ENSMUSG00000060882, ENSMUSG00000039485, ENSMUSG00000050379, ENSMUSG00000056755, ENSMUSG00000048388, ENSMUSG00000030279, ENSMUSG00000044667, ENSMUSG00000040537, ENSMUSG00000051177, ENSMUSG00000030806, ENSMUSG00000063455, ENSMUSG00000049122, ENSMUSG00000038077, ENSMUSG00000055675, ENSMUSG00000021719, ENSMUSG00000027605, ENSMUSG00000028524, ENSMUSG00000031840, ENSMUSG00000030209,…	292	656	22371	3.15328	6.9099e-05	3.45501e-05	0.000619013
	UP_TISSUE	Eyeball	16	5.26316	1.53975e-05	ENSMUSG00000028926, ENSMUSG00000027605, ENSMUSG00000038855, ENSMUSG00000025578, ENSMUSG00000034573, ENSMUSG00000019817, ENSMUSG00000008575, ENSMUSG00000078307, ENSMUSG00000056755, ENSMUSG00000043556, ENSMUSG00000026185, ENSMUSG00000034687, ENSMUSG00000020810, ENSMUSG00000027239, ENSMUSG00000048402, ENSMUSG00000051177	292	311	22371	3.94151	0.00199968	0.000667006	0.0179296
	UP_TISSUE	Diencephalon	15	4.93421	0.000320838	ENSMUSG00000051359, ENSMUSG00000059146, ENSMUSG00000026697, ENSMUSG00000025104, ENSMUSG00000069601, ENSMUSG00000039485, ENSMUSG00000044117, ENSMUSG00000028184, ENSMUSG00000078307, ENSMUSG00000048388, ENSMUSG00000028782, ENSMUSG00000049100, ENSMUSG00000052852, ENSMUSG00000025964, ENSMUSG00000032186	292	364	22371	3.15713	0.0408575	0.0103747	0.372994
	UP_TISSUE	Forelimb	8	2.63158	0.0020547	ENSMUSG00000037664, ENSMUSG00000033083, ENSMUSG00000025776, ENSMUSG00000036473, ENSMUSG00000014813, ENSMUSG00000044337, ENSMUSG00000051367, ENSMUSG00000042961	292	136	22371	4.50665	0.234622	0.0520724	2.3668
	UP_TISSUE	Embryonic tail	14	4.60526	0.00338712	ENSMUSG00000063455, ENSMUSG00000028926, ENSMUSG00000055675, ENSMUSG00000028532, ENSMUSG00000056476, ENSMUSG00000036053, ENSMUSG00000028184, ENSMUSG00000016028, ENSMUSG00000030022, ENSMUSG00000043556, ENSMUSG00000032064, ENSMUSG00000029673, ENSMUSG00000020770, ENSMUSG00000047146	292	417	22371	2.57214	0.356654	0.0708751	3.87412
	UP_TISSUE	Cerebellum	37	12.1711	0.0046007	ENSMUSG00000026080, ENSMUSG00000042807, ENSMUSG00000034413, ENSMUSG00000020053, ENSMUSG00000028864, ENSMUSG00000045215, ENSMUSG00000020150, ENSMUSG00000037568, ENSMUSG00000031548, ENSMUSG00000074738, ENSMUSG00000029563, ENSMUSG00000056755, ENSMUSG00000038128, ENSMUSG00000022935, ENSMUSG00000031066, ENSMUSG00000025964, ENSMUSG00000047793, ENSMUSG00000049122, ENSMUSG00000028373, ENSMUSG00000021719,…	292	1758	22371	1.61245	0.450898	0.0820741	5.22846
	UP_TISSUE	Eye	38	12.5	0.00533223	ENSMUSG00000051359, ENSMUSG00000003617, ENSMUSG00000037032, ENSMUSG00000057337, ENSMUSG00000033544, ENSMUSG00000039485, ENSMUSG00000033152, ENSMUSG00000021536, ENSMUSG00000032064, ENSMUSG00000048388, ENSMUSG00000037709, ENSMUSG00000022935, ENSMUSG00000020810, ENSMUSG00000044461, ENSMUSG00000048402, ENSMUSG00000022421, ENSMUSG00000038077, ENSMUSG00000024277, ENSMUSG00000022037, ENSMUSG00000028525,…	292	1837	22371	1.58481	0.500948	0.0832134	6.03639
	UP_TISSUE	Fetal brain	12	3.94737	0.00683107	ENSMUSG00000010476, ENSMUSG00000037892, ENSMUSG00000053198, ENSMUSG00000033083, ENSMUSG00000022687, ENSMUSG00000030279, ENSMUSG00000041444, ENSMUSG00000029123, ENSMUSG00000051111, ENSMUSG00000021130, ENSMUSG00000050379, ENSMUSG00000051243	292	353	22371	2.60441	0.58979	0.0942659	7.67212
	UP_TISSUE	Parthenogenote	7	2.30263	0.00797195	ENSMUSG00000010797, ENSMUSG00000049791, ENSMUSG00000060534, ENSMUSG00000028926, ENSMUSG00000022231, ENSMUSG00000015568, ENSMUSG00000024534	292	133	22371	4.03226	0.646724	0.0988203	8.89972
	UP_TISSUE	Embryonic eye	3	0.986842	0.0179428	ENSMUSG00000032064, ENSMUSG00000031548, ENSMUSG00000021319	292	16	22371	14.3649	0.904987	0.192633	19.0104
	UP_TISSUE	Hippocampus	28	9.21053	0.019306	ENSMUSG00000033595, ENSMUSG00000049791, ENSMUSG00000069763, ENSMUSG00000020181, ENSMUSG00000051359, ENSMUSG00000037032, ENSMUSG00000028926, ENSMUSG00000035283, ENSMUSG00000055675, ENSMUSG00000022456, ENSMUSG00000056476, ENSMUSG00000048814, ENSMUSG00000022037, ENSMUSG00000024511, ENSMUSG00000034825, ENSMUSG00000044117, ENSMUSG00000050379, ENSMUSG00000036510, ENSMUSG00000008575, ENSMUSG00000022055,…	292	1359	22371	1.57849	0.920685	0.190383	20.31
	UP_TISSUE	Pituitary gland	6	1.97368	0.0253622	ENSMUSG00000026185, ENSMUSG00000040856, ENSMUSG00000043531, ENSMUSG00000043943, ENSMUSG00000022935, ENSMUSG00000019817	292	127	22371	3.61951	0.964549	0.226549	25.8563
	UP_TISSUE	Head	37	12.1711	0.0317639	ENSMUSG00000003934, ENSMUSG00000049791, ENSMUSG00000051359, ENSMUSG00000031465, ENSMUSG00000022456, ENSMUSG00000045215, ENSMUSG00000052563, ENSMUSG00000059146, ENSMUSG00000037568, ENSMUSG00000032898, ENSMUSG00000034573, ENSMUSG00000050379, ENSMUSG00000036510, ENSMUSG00000021536, ENSMUSG00000041797, ENSMUSG00000039155, ENSMUSG00000024799, ENSMUSG00000030022, ENSMUSG00000022935, ENSMUSG00000031066,…	292	2014	22371	1.40749	0.984949	0.258986	31.3335
	UP_TISSUE	Retina	16	5.26316	0.0408041	ENSMUSG00000042359, ENSMUSG00000003617, ENSMUSG00000033083, ENSMUSG00000021719, ENSMUSG00000050199, ENSMUSG00000033906, ENSMUSG00000039485, ENSMUSG00000028184, ENSMUSG00000028524, ENSMUSG00000020601, ENSMUSG00000022096, ENSMUSG00000014813, ENSMUSG00000041329, ENSMUSG00000004500, ENSMUSG00000021319, ENSMUSG00000023909	292	699	22371	1.75366	0.995554	0.303058	38.4395
	UP_TISSUE	Neural Stem Cell	5	1.64474	0.0416861	ENSMUSG00000028565, ENSMUSG00000036053, ENSMUSG00000024534, ENSMUSG00000025932, ENSMUSG00000055022	292	100	22371	3.83065	0.996055	0.29246	39.0955
	UP_TISSUE	Skin	17	5.59211	0.0474365	ENSMUSG00000024277, ENSMUSG00000027605, ENSMUSG00000025104, ENSMUSG00000069601, ENSMUSG00000033906, ENSMUSG00000034573, ENSMUSG00000049313, ENSMUSG00000055022, ENSMUSG00000041797, ENSMUSG00000025026, ENSMUSG00000022096, ENSMUSG00000022687, ENSMUSG00000028634, ENSMUSG00000037379, ENSMUSG00000029673, ENSMUSG00000020593, ENSMUSG00000042961	292	775	22371	1.68054	0.998196	0.310394	43.2181
	UP_TISSUE	Embryo	44	14.4737	0.0500571	ENSMUSG00000010476, ENSMUSG00000024269, ENSMUSG00000037664, ENSMUSG00000069763, ENSMUSG00000048583, ENSMUSG00000037032, ENSMUSG00000016386, ENSMUSG00000045658, ENSMUSG00000061013, ENSMUSG00000043943, ENSMUSG00000033544, ENSMUSG00000025776, ENSMUSG00000025104, ENSMUSG00000025577, ENSMUSG00000050379, ENSMUSG00000032348, ENSMUSG00000031216, ENSMUSG00000034910, ENSMUSG00000028565, ENSMUSG00000032363,…	292	2569	22371	1.31217	0.998739	0.309877	45.0109
	UP_TISSUE	Aorta and vein	7	2.30263	0.0551396	ENSMUSG00000020251, ENSMUSG00000021379, ENSMUSG00000015957, ENSMUSG00000028373, ENSMUSG00000028634, ENSMUSG00000020810, ENSMUSG00000041741	292	208	22371	2.57832	0.999372	0.321636	48.3412
	UP_TISSUE	Lung	29	9.53947	0.0878192	ENSMUSG00000003617, ENSMUSG00000001227, ENSMUSG00000027386, ENSMUSG00000035283, ENSMUSG00000028864, ENSMUSG00000031661, ENSMUSG00000043496, ENSMUSG00000032348, ENSMUSG00000029563, ENSMUSG00000028565, ENSMUSG00000029710, ENSMUSG00000048388, ENSMUSG00000037709, ENSMUSG00000043719, ENSMUSG00000022421, ENSMUSG00000040856, ENSMUSG00000069601, ENSMUSG00000024511, ENSMUSG00000008575, ENSMUSG00000031861,…	292	1647	22371	1.34898	0.999994	0.449793	65.7135

## Sheet: Supplementary figure 1
Supplementary Figure 1c
		Rb a MIDEAS			Rb a GFP			Rb a Tubulin
	Ms a mCherry				Rb a DNTTIP1			Rb a Tubulin
Supplementary Figure 1E
		MS a FLAG, Ms a Tubulin
Supplementary Figure 1F
		Ms a FLAG, Ms a HDAC2, Rb a HDAC1, Rb a DNTTIP1

## Sheet: Supplementary figure 3
Supplementary Figure 3a
	qPCR for MIDEAS calculated using the 2^-deltadeltaCT method using the housekeeping gene B2M and normalised to control smaples
		Control	MID_si1	MID_si2	DNT_si1	DNT_si2
	N1	1	0.19245	0.229546	0.630361	0.891286
	N2	1	0.233933	0.0715703	1.27239	1.00862
	N3	1	0.378721	0.0628121	1.49044	0.810208
	Mean	1	0.2684	0.1213	1.131	0.9034
	SEM	0	0.05646	0.05418	0.2581	0.05759
Supplementary Figure 3b
	qPCR for DNTTIP1 calculated using the 2^-deltadeltaCT method using the housekeeping gene B2M and normalised to control smaples
		Control	Mid_si1	Mid_si2	DNT_si1	DNT_si2
	N1	1	0.718958	1.09048	0.0161146	0.0194232
	N2	1	0.686156	0.981464	0.026498	0.0140742
	N3	1	0.807882	1.01126	0.0238501	0.0138017
	Mean	1	0.7377	1.028	0.02215	0.01577
	SEM	0	0.03636	0.03253	0.003115	0.00183
Supplementary Figure 3C
	qPCR for HDAC1 calculated using the 2^-deltadeltaCT method using the housekeeping gene B2M and normalised to control smaples
		Control	Mid_si1	Mid_si2	DNT_si1	DNT_si2
	N1	1	0.682641	1.0618	0.880641	1.01427
	N2	1	0.562201	0.707674	0.617516	0.37671
	N3	1	0.960857	0.765715	0.819763	0.428559
	Mean	1	0.7352	0.8451	0.7726	0.6065
	SEM	0	0.118	0.1097	0.07953	0.2044
Supplementary Figure 3D
		#1			#2			#3
																HDAC1/LaminB	Control	Mid_si1	Mid_si2	DNT_si1	DNT_si2
																N1	0.775621	0.467108	0.597576	0.286442	0.243678
																N2	1.19158	0.455827	1.15266	0.449139	0.456776
																N3	1.17741	1.93837	0.655268	1.58195	0.719237
																Mean	1.048	0.9538	0.8018	0.7725	0.4732
																SEM	0.1364	0.4923	0.1762	0.4074	0.1375
Supplementary Figure 3e,f,g
																Endogenous DNTTIP1
	#1					#2					#3									+ DOX
																DNTTIP1/Tubulin	Control	DNT_si1	DNT_si2	Control	DNT_si1	DNT_si2
																N1	1	0.206068	0.251935	1	0.613251	0.619598
																N2	1	0.154725	0.299212	1	0.103291	0.590365
																N3	1	0.452669	0.743178	1	0.352241	0.392086
																Mean	1	0.2712	0.4314	1	0.3563	0.534
																SEM	0	0.09196	0.1565	0	0.1472	0.07147
																(FLAG) DNTTIP1
																	+ DOX
																DNTTIP1/Tubulin	Control	DNT_si1	DNT_si2
																N1	1	1.42655	1.36982
																N2	1	0.362323	1.67147
														Rb DNTTIP1		N3	1	0.761753	1.03566
																Mean	1	0.8502	1.359
																SEM	0	0.3104	0.1836
																FLAG (DNTTIP1)
																	+ DOX
																FLAG/Tubulin	Control	DNT_si1	DNT_si2
																N1	1	0.897129	0.808923
																N2	1	0.454572	2.04296
																N3	1	0.791113	1.17107
																Mean	1	0.7143	1.341
																SEM	0	0.1334	0.3662
														Ms FLAG
														Rb Tubulin

## Sheet: Supplementary figure 4
Supplementary Figure 4a
			MIDEAS-del1 representative pup genotyping
Supplementary Figure 4b
			DNTTIP1-del1 representative pup genotyping
													NTC

## Sheet: Supplementary figure 5
Supplementary Figure 5a
		e16.5 embryo lengths (mm)
		MIDEAS-del1					DNTTIP1-del1
		+/+	+/-	-/-			+/+	+/-	-/-
	N1	16.354	16.829	13.454		N1	15.88	15.511	13.257
	N2	16.182	15.894	14.776		N2	17.109	15.075	10.056
	N3	14.497	15.827	14.966		N3	16.363	15.067	8.815
	N4	14.315	14.602	10.95		N4	14.415	14.697	12.279
	N5	14.572	14.616	13.2		N5	14.672	15.059
	N6	14.653	15.327	12.846		N6	14.715	15.181
	N7	15.483	14.395	13.788		N7	15.131
	N8			12.523		N8	14.712
	N9			14.095		N9	15.74
	Mean	15.15	15.36	13.4		N10	15.808
	SEM	0.3211	0.3353	0.41		Mean	15.45	15.1	11.1
						SEM	0.2758	0.1067	1.015
Supplementary Figure 5e
	Pathways associated with upregulated overlapping gene set as determined using PANTHER. Graph shows top 11 pathways with over 1.5% of total genes associated
	Up regulated
	Pathway	Protein								Gene	Percent	Percent
	29	Wnt signaling pathway (P00057)								20	0.073	0.127
	50	Cadherin signaling pathway (P00012)								12	0.044	0.076
	56	Gonadotropin-releasing hormone receptor pathway (P06664)								12	0.044	0.076
	12	Alzheimer disease-presenilin pathway (P00004)								8	0.029	0.051
	11	Angiogenesis (P00005)								6	0.022	0.038
	5	Axon guidance mediated by netrin (P00009)								4	0.015	0.025
	15	Integrin signalling pathway (P00034)								4	0.015	0.025
	28	Heterotrimeric G-protein signaling pathway-Gi alpha and Gs alpha mediated pathway (P00026)								4	0.015	0.025
	42	EGF receptor signaling pathway (P00018)								4	0.015	0.025
	46	PDGF signaling pathway (P00047)								4	0.015	0.025
	55	CCKR signaling map (P06959)								4	0.015	0.025
	6	Axon guidance mediated by Slit/Robo (P00008)								3	0.011	0.019
	14	Alzheimer disease-amyloid secretase pathway (P00003)								3	0.011	0.019
	17	Insulin/IGF pathway-protein kinase B signaling cascade (P00033)								3	0.011	0.019
	19	Inflammation mediated by chemokine and cytokine signaling pathway (P00031)								3	0.011	0.019
	27	Heterotrimeric G-protein signaling pathway-Gq alpha and Go alpha mediated pathway (P00027)								3	0.011	0.019
	35	FGF signaling pathway (P00021)								3	0.011	0.019
	37	TGF-beta signaling pathway (P00052)								3	0.011	0.019
	49	Nicotinic acetylcholine receptor signaling pathway (P00044)								3	0.011	0.019
	52	Muscarinic acetylcholine receptor 1 and 3 signaling pathway (P00042)								3	0.011	0.019
	7	Metabotropic glutamate receptor group III pathway (P00039)								2	0.007	0.013
	18	Insulin/IGF pathway-mitogen activated protein kinase kinase/MAP kinase cascade (P00032)								2	0.007	0.013
	22	Synaptic vesicle trafficking (P05734)								2	0.007	0.013
	25	p53 pathway (P00059)								2	0.007	0.013
	40	2-arachidonoylglycerol biosynthesis (P05726)								2	0.007	0.013
	41	Endothelin signaling pathway (P00019)								2	0.007	0.013
	43	p38 MAPK pathway (P05918)								2	0.007	0.013
	51	Muscarinic acetylcholine receptor 2 and 4 signaling pathway (P00043)								2	0.007	0.013
	53	Angiotensin II-stimulated signaling through G proteins and beta-arrestin (P05911)								2	0.007	0.013
	1	DPP signaling pathway (P06213)								1	0.004	0.006
	2	DPP-SCW signaling pathway (P06212)								1	0.004	0.006
	3	BMP/activin signaling pathway-drosophila (P06211)								1	0.004	0.006
	4	Activin beta signaling pathway (P06210)								1	0.004	0.006
	8	Beta1 adrenergic receptor signaling pathway (P04377)								1	0.004	0.006
	9	Apoptosis signaling pathway (P00006)								1	0.004	0.006
	10	Ionotropic glutamate receptor pathway (P00037)								1	0.004	0.006
	13	5HT2 type receptor mediated signaling pathway (P04374)								1	0.004	0.006
	16	Alpha adrenergic receptor signaling pathway (P00002)								1	0.004	0.006
	20	Hypoxia response via HIF activation (P00030)								1	0.004	0.006
	21	ALP23B signaling pathway (P06209)								1	0.004	0.006
	23	Huntington disease (P00029)								1	0.004	0.006
	24	Endogenous cannabinoid signaling (P05730)								1	0.004	0.006
	26	p53 pathway feedback loops 2 (P04398)								1	0.004	0.006
	30	Hedgehog signaling pathway (P00025)								1	0.004	0.006
	31	VEGF signaling pathway (P00056)								1	0.004	0.006
	32	Thyrotropin-releasing hormone receptor signaling pathway (P04394)								1	0.004	0.006
	33	Ras Pathway (P04393)								1	0.004	0.006
	34	T cell activation (P00053)								1	0.004	0.006
	36	Acetate utilization (P02722)								1	0.004	0.006
	38	Oxytocin receptor mediated signaling pathway (P04391)								1	0.004	0.006
	39	FAS signaling pathway (P00020)								1	0.004	0.006
	44	Parkinson disease (P00049)								1	0.004	0.006
	45	PI3 kinase pathway (P00048)								1	0.004	0.006
	47	Oxidative stress response (P00046)								1	0.004	0.006
	48	Histamine H1 receptor mediated signaling pathway (P04385)								1	0.004	0.006
	54	Metabotropic glutamate receptor group II pathway (P00040)								1	0.004	0.006
	57	SCW signaling pathway (P06216)								1	0.004	0.006
	58	MYO signaling pathway (P06215)								1	0.004	0.006
	59	GBB signaling pathway (P06214)								1	0.004	0.006
Supplementary Figure 5f
		Enrichement of protein involved in spindle organisation in wildtype compared to MIDEAS and DNTTIP1 knockout MEFS cells

## Sheet: Supplementary figure 6
Supplementary Figure 6a
Supplementary Figure 6b
Supplementary Figure 6c
		DNTTIP1 IP using MIDEAS wiltype and homozygous knockout MEF cells
			WT	HOM
		N1	37734	2049.5
		N2	47581	5347.33
		N3	44018	6410
		Mean	43111	4602
		SEM	2879	1313
Supplementary Figure 6d
		Rb a DNTTIP1				Rb a HDAC1				Rb a Tubulin
Supplementary Figure 6e
		Growth curve for MIDEAS-del1 wildtype and homozygous knockout MEF cells
			Wildtype					Homozygous
		Hour	N1	N2	N3	Mean	SEM	N1	N2	N3	Mean	SEM
		0	0.1	0.1	0.1	0.1	0	0.1	0.1	0.1	0.1	0
		24	0.07658	0.09058	0.08435	0.0838367	0.00404959	0.06902	0.12964	0.1379	0.112187	0.0217146
		48	0.1757	0.14154	0.15715	0.15813	0.00987331	0.10724	0.2184	0.16877	0.164803	0.0321504
		72	0.2303	0.2184	0.3031	0.2506	0.0264738	0.1498	0.2639	0.2835	0.2324	0.0416858
		96	0.4018	0.3178	0.483	0.400867	0.0476914	0.203	0.4445	0.5558	0.4011	0.104131
Supplementary Figure 6f
		Growth curve for DNTTIP1-del1 wildtype and homozygous knockout MEF cells
			Wildtype				Hom
		Hour	N1	N2	Mean	SEM	N1	N2	Mean	SEM
		0	0.1	0.1	0.1	0	0.1	0.1	0.1	0
		24	0.07658	0.08435	0.080465	0.003885	0.08428	0.06132	0.0728	0.01148
		48	0.11879	0.15715	0.13797	0.01918	0.15302	0.13762	0.14532	0.0077
		72	0.11984	0.3031	0.21147	0.09163	0.2219	0.1645	0.1932	0.0287
		96	0.168	0.483	0.3255	0.1575	0.4557	0.2415	0.3486	0.1071
Supplementary Figure 6g
		Cell cycle distribution of MIDEAS-del1 wildtype and homozygous knockout MEF cells
			Wildtype					Homozygous
			N1	N2	N3	Mean	SEM	N1	N2	N3	Mean	SEM
		G1	73.2	79.9	73.8	75.6333	2.14035	81.3	79.5	79.7	80.1667	0.5696
		S	5.7	3.5	5.5	4.9	0.702377	3.5	2.3	2.3	2.7	0.4
		G2/M	16.1	14.1	13.7	14.6333	0.742369	13.2	15.8	15.3	14.7667	0.79652
Supplementary Figure 6h
		Cell cycle distribution of DNTTIP1-del1 wildtype and homozygous knockout MEF cells
			Wildtype				Homozygous
			N1	N2	Mean	SEM	N1	N2	Mean	SEM
		G1	79.9	77	78.45	1.45	83.8	77.5	80.65	3.15
		S	5.2	3	4.1	1.1	2.9	3.4	3.15	0.25
		G2/M	9.6	17	13.3	3.7	11.5	16	13.75	2.25

## Sheet: Supplementary figure 9
Supplementary Figure 9a								Supplementary Figure 9d
	Between half maps			Between Postprocess map and model				Between half maps			Between Postprocess map and model
	1/Å	FSC		1/Å	FSC			1/Å	FSC		1/Å	FSC
	0.001001	1		0.0277438	0.898382			0.001001	1		0.0217044	0.856636
	0.00231481	1		0.0368378	0.899856			0.00231481	1		0.0308887	0.857192
	0.00462963	1		0.043119	0.899039			0.00462963	0.999999		0.0363246	0.856294
	0.00694444	0.999999		0.0474742	0.896782			0.00694444	0.999994		0.0403495	0.855748
	0.00925926	0.999998		0.0511359	0.896941			0.00925926	0.999995		0.0438832	0.855468
	0.0115741	0.999997		0.0548189	0.894521			0.0115741	0.999991		0.0466107	0.855201
	0.0138889	0.999993		0.0577062	0.893909			0.0138889	0.999959		0.0493158	0.85531
	0.0162037	0.999986		0.0605148	0.889843			0.0162037	0.999939		0.0518217	0.85794
	0.0185185	0.999974		0.0626493	0.88615			0.0185185	0.999908		0.0538356	0.856144
	0.0208333	0.999937		0.0649507	0.885019			0.0208333	0.999801		0.055802	0.854544
	0.0231481	0.999889		0.0672186	0.883574			0.0231481	0.999692		0.0576617	0.85544
	0.025463	0.999847		0.0692286	0.879717			0.025463	0.99962		0.0596155	0.855337
	0.0277778	0.999821		0.0712126	0.876281			0.0277778	0.999578		0.0611718	0.854072
	0.0300926	0.999788		0.0732533	0.873758			0.0300926	0.999583		0.06268	0.853716
	0.0324074	0.999701		0.0746727	0.869616			0.0324074	0.999527		0.0641526	0.851427
	0.0347222	0.999588		0.0762078	0.864346			0.0347222	0.999343		0.0655867	0.848473
	0.037037	0.999453		0.0777859	0.862257			0.037037	0.999003		0.0669832	0.847948
	0.0393519	0.999256		0.0793656	0.858162			0.0393519	0.998269		0.0684324	0.846078
	0.0416667	0.998998		0.0807147	0.853695			0.0416667	0.997261		0.0696162	0.844662
	0.0439815	0.998605		0.0822093	0.849534			0.0439815	0.995591		0.070746	0.841739
	0.0462963	0.998193		0.0836236	0.84623			0.0462963	0.994221		0.071857	0.840693
	0.0486111	0.997666		0.0850459	0.842205			0.0486111	0.991854		0.0732745	0.840211
	0.0509259	0.997154		0.0863388	0.83758			0.0509259	0.989443		0.0742439	0.840675
	0.0532407	0.996407		0.0876124	0.83361			0.0532407	0.986887		0.0751833	0.841089
	0.0555556	0.995611		0.088731	0.829886			0.0555556	0.987048		0.0763255	0.841631
	0.0578704	0.994703		0.0898745	0.826221			0.0578704	0.98612		0.0774152	0.841501
	0.0601852	0.992887		0.090914	0.820983			0.0601852	0.981346		0.0785561	0.84063
	0.0625	0.990739		0.091996	0.816666			0.0625	0.97648		0.0792735	0.840464
	0.0648148	0.988508		0.093074	0.809965			0.0648148	0.972522		0.0801656	0.838626
	0.0671296	0.986818		0.0942234	0.804718			0.0671296	0.971606		0.0812246	0.839364
	0.0694444	0.985297		0.0953164	0.798637			0.0694444	0.970485		0.0820957	0.839037
	0.0717593	0.983914		0.0961367	0.794271			0.0717593	0.971027		0.0830331	0.836533
	0.0740741	0.983203		0.0971954	0.790292			0.0740741	0.971614		0.0838177	0.832369
	0.0763889	0.982928		0.0984526	0.784483			0.0763889	0.974116		0.0846374	0.829046
	0.0787037	0.981623		0.0993364	0.780295			0.0787037	0.974957		0.0855843	0.825279
	0.0810185	0.979305		0.100209	0.775168			0.0810185	0.972064		0.0863262	0.823956
	0.0833333	0.976881		0.101203	0.769574			0.0833333	0.970014		0.0870989	0.818926
	0.0856481	0.976469		0.102211	0.763841			0.0856481	0.968033		0.0880189	0.815936
	0.087963	0.975971		0.103039	0.759776			0.087963	0.96737		0.0888047	0.811662
	0.0902778	0.975311		0.103824	0.755525			0.0902778	0.965811		0.0894615	0.808695
	0.0925926	0.97527		0.104581	0.75046			0.0925926	0.967275		0.0901623	0.805881
	0.0949074	0.974646		0.105482	0.744876			0.0949074	0.967721		0.0908884	0.7995
	0.0972222	0.973461		0.106216	0.740407			0.0972222	0.964712		0.0915905	0.794534
	0.099537	0.971434		0.107135	0.734716			0.099537	0.960997		0.0923016	0.791035
	0.101852	0.968817		0.107867	0.729778			0.101852	0.956234		0.0930182	0.786162
	0.104167	0.965306		0.10869	0.723116			0.104167	0.947385		0.0938331	0.781717
	0.106481	0.960969		0.109494	0.717745			0.106481	0.940589		0.0944583	0.775439
	0.108796	0.473687		0.110243	0.713358			0.108796	0.930828		0.0951844	0.773238
	0.111111	0.613766		0.111043	0.707431			0.111111	0.552216		0.0957882	0.769407
	0.113426	0.688269		0.111876	0.702948			0.113426	0.685156		0.0964509	0.762843
	0.115741	0.71515		0.112553	0.697471			0.115741	0.757937		0.0971647	0.758004
	0.118056	0.718422		0.113207	0.694087			0.118056	0.761845		0.0977716	0.755424
	0.12037	0.734323		0.114088	0.690452			0.12037	0.774555		0.0982688	0.751488
	0.122685	0.74913		0.114903	0.686734			0.122685	0.81195		0.0987942	0.748104
	0.125	0.739597		0.115717	0.68126			0.125	0.810003		0.0993894	0.747621
	0.127315	0.726138		0.116291	0.676158			0.127315	0.763761		0.100113	0.74358
	0.12963	0.722926		0.116897	0.672604			0.12963	0.731652		0.10074	0.740056
	0.131944	0.726998		0.117565	0.668612			0.131944	0.744809		0.101467	0.735174
	0.134259	0.709014		0.118255	0.664105			0.134259	0.70864		0.102002	0.730256
	0.136574	0.70079		0.118816	0.658476			0.136574	0.633463		0.102527	0.726317
	0.138889	0.702101		0.119378	0.65338			0.138889	0.571473		0.103009	0.719301
	0.141204	0.696395		0.12011	0.650529			0.141204	0.545527		0.103689	0.715942
	0.143519	0.676109		0.120841	0.645327			0.143519	0.539649		0.104192	0.711229
	0.145833	0.650608		0.121509	0.644201			0.145833	0.522123		0.104762	0.708904
	0.148148	0.636598		0.122064	0.640237			0.148148	0.532563		0.105275	0.703343
	0.150463	0.639975		0.122619	0.637945			0.150463	0.554117		0.105851	0.69701
	0.152778	0.628753		0.123221	0.63481			0.152778	0.53657		0.106431	0.694748
	0.155093	0.615127		0.123899	0.631741			0.155093	0.476181		0.106919	0.688721
	0.157407	0.606268		0.124473	0.628173			0.157407	0.45585		0.107442	0.685896
	0.159722	0.61005		0.125097	0.623816			0.159722	0.46972		0.107853	0.680945
	0.162037	0.59528		0.125669	0.620685			0.162037	0.457684		0.108275	0.677054
	0.164352	0.590849		0.12625	0.615093			0.164352	0.422826		0.108895	0.673873
	0.166667	0.59753		0.12687	0.610962			0.166667	0.405456		0.109458	0.671303
	0.168981	0.604445		0.127565	0.60892			0.168981	0.39653		0.109946	0.667931
	0.171296	0.609768		0.128166	0.605408			0.171296	0.356194		0.110403	0.663631
	0.173611	0.614058		0.128771	0.600238			0.173611	0.357728		0.110976	0.657419
	0.175926	0.625801		0.129408	0.598381			0.175926	0.367522		0.111554	0.653284
	0.178241	0.63105		0.129863	0.597336			0.178241	0.34709		0.112022	0.651707
	0.180556	0.622349		0.13037	0.595489			0.180556	0.327794		0.112552	0.648249
	0.18287	0.605255		0.130851	0.593			0.18287	0.345918		0.112919	0.6424
	0.185185	0.595997		0.131402	0.592359			0.185185	0.383276		0.113283	0.636863
	0.1875	0.586263		0.131913	0.590138			0.1875	0.410366		0.113822	0.634386
	0.189815	0.555195		0.132463	0.588976			0.189815	0.419796		0.114205	0.627837
	0.19213	0.528162		0.133139	0.591579			0.19213	0.422237		0.114703	0.621941
	0.194444	0.504556		0.133658	0.591194			0.194444	0.438086		0.115126	0.618138
	0.196759	0.482682		0.134066	0.59026			0.196759	0.430506		0.115552	0.612848
	0.199074	0.473744		0.134543	0.589072			0.199074	0.439385		0.116047	0.608626
	0.201389	0.505109		0.135056	0.58757			0.201389	0.483295		0.116467	0.603167
	0.203704	0.524554		0.135593	0.586003			0.203704	0.47536		0.116916	0.600652
	0.206019	0.519737		0.136001	0.58666			0.206019	0.385541		0.117453	0.601479
	0.208333	0.519555		0.136442	0.584169			0.208333	0.310085		0.11792	0.596798
	0.210648	0.525789		0.136952	0.583946			0.210648	0.33893		0.118312	0.593753
	0.212963	0.522484		0.137605	0.581728			0.212963	0.360596		0.118751	0.592539
	0.215278	0.521504		0.138126	0.580994			0.215278	0.362664		0.119163	0.58737
	0.217593	0.547249		0.138632	0.577233			0.217593	0.37217		0.119553	0.583415
	0.219907	0.54947		0.139031	0.575256			0.219907	0.354615		0.119967	0.581117
	0.222222	0.511344		0.139418	0.575219			0.222222	0.263946		0.120372	0.579395
	0.224537	0.465148		0.139914	0.572037			0.224537	0.146484		0.120787	0.574344
	0.226852	0.442186		0.140465	0.571834			0.226852	0.117305		0.121187	0.569257
	0.229167	0.4317		0.141063	0.570023			0.229167	0.117459		0.121594	0.566809
	0.231481	0.394771		0.141525	0.568761			0.231481	0.0701502		0.12203	0.561905
	0.233796	0.350487		0.141928	0.566785			0.233796	0.0114101		0.122461	0.560909
	0.236111	0.321653		0.142341	0.562768			0.236111	-0.0209447		0.122904	0.559485
	0.238426	0.28938		0.142866	0.560705			0.238426	-0.0294153		0.123271	0.559048
	0.240741	0.26397		0.143373	0.559967			0.240741	-0.0189896		0.123594	0.557846
	0.243056	0.238654		0.143877	0.555591			0.243056	0.00490751		0.123973	0.557734
	0.24537	0.216007		0.144352	0.551575			0.24537	0.00754001		0.124344	0.555897
	0.247685	0.200973		0.144761	0.549194			0.247685	0.00949743		0.124763	0.557108
	0.25	0.189782		0.145169	0.549118			0.25	0.014458		0.125188	0.552553
	0.252315	0.15962		0.145599	0.548085			0.252315	0.00072343		0.125586	0.551856
	0.25463	0.136862		0.145999	0.5453			0.25463	-0.0248703		0.125924	0.555522
	0.256944	0.143086		0.146494	0.54224			0.256944	-0.0547321		0.126333	0.553221
	0.259259	0.147764		0.146853	0.541218			0.259259	-0.0703681		0.126717	0.553185
	0.261574	0.141458		0.14726	0.538935			0.261574	-0.0619716		0.127078	0.552813
	0.263889	0.121633		0.147698	0.535451			0.263889	-0.0429283		0.12739	0.552818
	0.266204	0.115204		0.148205	0.535712			0.266204	-0.0329092		0.127734	0.551875
	0.268519	0.10647		0.148642	0.535543			0.268519	-0.0299194		0.128069	0.553222
	0.270833	0.0854017		0.148996	0.535535			0.270833	-0.0293182		0.128489	0.555088
	0.273148	0.0705159		0.149367	0.535649			0.273148	-0.007418		0.128942	0.556832
	0.275463	0.0720297		0.149744	0.535611			0.275463	0.00421201		0.129399	0.559789
	0.277778	0.0696968		0.150228	0.534501			0.277778	0.00944545		0.129783	0.557974
	0.280093	0.0673252		0.150635	0.531728			0.280093	0.0120244		0.130077	0.558067
	0.282407	0.0648729		0.151023	0.531762			0.282407	0.0213174		0.130328	0.558202
	0.284722	0.0673762		0.151331	0.533763			0.284722	0.0439007		0.130677	0.553979
	0.287037	0.0543076		0.151707	0.533285			0.287037	0.0452242		0.130974	0.551182
	0.289352	0.038434		0.152245	0.533239			0.289352	0.0205709		0.131364	0.552112
	0.291667	0.0180479		0.152706	0.531877			0.291667	-0.0021019		0.131779	0.551707
	0.293981	0.00428187		0.153114	0.532181			0.293981	-0.0102016		0.13203	0.550112
	0.296296	0.00849326		0.153474	0.531617			0.296296	-0.0125892		0.132405	0.548864
	0.298611	0.019951		0.153817	0.532175			0.298611	-0.0284707		0.13275	0.546515
	0.300926	0.0340355		0.154286	0.531967			0.300926	-0.0265443		0.133077	0.541045
	0.303241	0.0413262		0.154595	0.535066			0.303241	-0.0291931		0.133387	0.536509
	0.305556	0.0495729		0.15505	0.534339			0.305556	-0.0281139		0.133778	0.532172
	0.30787	0.0598062		0.155439	0.533388			0.30787	-0.008349		0.13416	0.529876
	0.310185	0.0648662		0.155848	0.53274			0.310185	-0.0038185		0.134466	0.52985
	0.3125	0.0669708		0.156219	0.530895			0.3125	-0.0271234		0.134852	0.528267
	0.314815	0.0614736		0.156619	0.531689			0.314815	-0.0408155		0.135113	0.522293
	0.31713	0.0500784		0.157013	0.533328			0.31713	-0.0259495		0.135448	0.521394
	0.319444	0.0304215		0.157416	0.534044			0.319444	-0.0005507		0.135783	0.517107
	0.321759	0.0205206		0.157827	0.532298			0.321759	0.0109794		0.136089	0.5156
	0.324074	0.00799183		0.158197	0.532817			0.324074	0.0304266		0.136388	0.515846
	0.326389	-0.00256554		0.158616	0.533038			0.326389	0.0408309		0.136731	0.51119
	0.328704	-0.00774709		0.158962	0.533363			0.328704	0.0363199		0.137036	0.510483
	0.331019	-0.0120074		0.159279	0.535293			0.331019	0.00838602		0.137337	0.507534
	0.333333	-0.0125205		0.159652	0.535709			0.333333	-0.002569		0.137665	0.504959
	0.335648	-0.0114855		0.159968	0.538989			0.335648	-0.0126117		0.138007	0.504969
	0.337963	-0.0153223		0.160362	0.541197			0.337963	-0.0042108		0.138361	0.502523
	0.340278	-0.0193254		0.160765	0.541956			0.340278	0.0129137		0.138721	0.505547
	0.342593	-0.0136899		0.16113	0.539685			0.342593	0.0315102		0.139046	0.50306
	0.344907	-0.0158173		0.161483	0.541451			0.344907	0.0283107		0.139315	0.500063
	0.347222	-0.0121676		0.161849	0.542398			0.347222	0.00752214		0.13959	0.502866
	0.349537	-0.00759469		0.162201	0.54431			0.349537	0.00071861		0.139855	0.503302
	0.351852	0.00512892		0.162474	0.543915			0.351852	-0.0036413		0.140145	0.501967
	0.354167	0.0195216		0.162795	0.544328			0.354167	-0.0051102		0.140501	0.503726
	0.356481	0.0254322		0.163168	0.543649			0.356481	0.00031501		0.140841	0.503619
	0.358796	0.0319217		0.16348	0.545236			0.358796	0.0111		0.141162	0.496359
	0.361111	0.0288078		0.163803	0.545672			0.361111	0.0120192		0.141446	0.497189
	0.363426	0.0205892		0.164224	0.544388			0.363426	0.00710813		0.141743	0.495245
	0.365741	0.0078276		0.16457	0.544846			0.365741	0.0112597		0.142035	0.492582
	0.368056	-0.00419456		0.16489	0.545076			0.368056	0.00959404		0.142335	0.492491
	0.37037	-0.00773378		0.165197	0.546846			0.37037	0.00056586		0.142673	0.489737
	0.372685	-0.0127906		0.165483	0.549176			0.372685	0.00063498		0.142894	0.48884
	0.375	-0.0120535		0.165907	0.54913			0.375	0.00361524		0.14317	0.483693
	0.377315	-0.0140656		0.166243	0.550704			0.377315	0.00299135		0.143376	0.483105
	0.37963	-0.0155771		0.166624	0.551253			0.37963	-0.0046775		0.143644	0.47805
	0.381944	-0.0189691		0.166909	0.552571			0.381944	0.0007455		0.143934	0.475955
	0.384259	-0.0185758		0.167329	0.550889			0.384259	0.00778804		0.144297	0.476543
	0.386574	-0.0109547		0.167664	0.550914			0.386574	0.00350225		0.144581	0.470835
	0.388889	-0.00154899		0.167992	0.552313			0.388889	0.00963371		0.1449	0.470337
	0.391204	0.0029396		0.168242	0.551925			0.391204	0.0148708		0.145166	0.467051
	0.393519	-0.0037248		0.168558	0.553036			0.393519	0.00816031		0.145504	0.467026
	0.395833	-0.00895595		0.168893	0.553951			0.395833	-0.0002933		0.145825	0.465428
	0.398148	-0.0134374		0.169232	0.55636			0.398148	-0.0094599		0.14612	0.46194
	0.400463	-0.0197124		0.169541	0.560203			0.400463	-0.0144281		0.146429	0.458884
	0.402778	-0.0167094		0.169853	0.562766			0.402778	-0.01391		0.146751	0.458103
	0.405093	-0.00493436		0.170221	0.563818			0.405093	0.00521475		0.146991	0.453531
	0.407407	0.00543167		0.170544	0.567615			0.407407	0.0147558		0.147283	0.455369
	0.409722	0.00964082		0.170968	0.567204			0.409722	0.0216753		0.147563	0.450369
	0.412037	0.015401		0.17138	0.565763			0.412037	0.0179011		0.147829	0.443655
	0.414352	0.0124154		0.171635	0.565727			0.414352	0.00502107		0.148044	0.442196
	0.416667	0.00946481		0.171928	0.566904			0.416667	-0.0087265		0.148301	0.442907
	0.418981	0.00148052		0.172232	0.567236			0.418981	-0.0132011		0.148522	0.439389
	0.421296	0.00503157		0.17256	0.568592			0.421296	-0.0064366		0.148751	0.434926
	0.423611	0.0108773		0.172906	0.569239			0.423611	0.00298848		0.149059	0.43596
	0.425926	0.0170485		0.173182	0.564968			0.425926	0.00276709		0.149324	0.433386
	0.428241	0.0178501		0.173459	0.565658			0.428241	-0.0118449		0.149604	0.432021
	0.430556	0.0101053		0.173771	0.566631			0.430556	-0.0161219		0.149876	0.432646
	0.43287	0.000838403		0.174055	0.565471			0.43287	0.00758809		0.150172	0.431598
	0.435185	-0.00397411		0.174426	0.564887			0.435185	0.0203404		0.15049	0.433846
	0.4375	-0.00904148		0.174686	0.564072			0.4375	0.00907968		0.150717	0.430285
	0.439815	-0.0110751		0.174988	0.564105			0.439815	-0.0053954		0.150954	0.423055
	0.44213	-0.00464203		0.175361	0.563641			0.44213	-0.0147384		0.151226	0.42145
	0.444444	0.00372632		0.175652	0.562107			0.444444	-0.0298236		0.151507	0.420524
	0.446759	0.00997129		0.175933	0.561881			0.446759	-0.0388225		0.151734	0.421415
	0.449074	0.0101178		0.176225	0.561418			0.449074	-0.0351291		0.152022	0.418906
	0.451389	0.0203132		0.176495	0.562826			0.451389	-0.0286918		0.152248	0.41438
	0.453704	0.0301211		0.176771	0.561964			0.453704	-0.0293963		0.152479	0.412302
	0.456019	0.0330155		0.177121	0.560445			0.456019	-0.0211728		0.152804	0.410961
	0.458333	0.0273214		0.177422	0.562083			0.458333	-0.0163419		0.153065	0.410413
	0.460648	0.0194885		0.177718	0.558897			0.460648	-0.013102		0.153348	0.411023
	0.462963	0.0085574		0.177948	0.557923			0.462963	-0.0171992		0.153567	0.4126
				0.178197	0.555778						0.153781	0.415163
				0.178462	0.554933						0.154086	0.412919
				0.17875	0.556007						0.154355	0.410177
				0.179101	0.555564						0.154595	0.406383
				0.179392	0.554056						0.154844	0.410008
				0.179699	0.5561						0.155091	0.409401
				0.180016	0.559332						0.155349	0.41037
				0.180309	0.556831						0.155612	0.410794
				0.180565	0.559105						0.155858	0.409824
				0.180835	0.557065						0.156112	0.410633
				0.181083	0.556213						0.1564	0.405591
				0.181351	0.556874						0.156642	0.406883
				0.181639	0.555544						0.156928	0.40755
				0.181919	0.556085						0.157154	0.406819
				0.182222	0.557453						0.157338	0.40286
				0.182544	0.554979						0.157526	0.403481
				0.182848	0.554896						0.15775	0.404119
				0.183179	0.551138						0.157952	0.401468
				0.183444	0.549174						0.158254	0.397907
				0.183746	0.54647						0.158503	0.394479
				0.184032	0.544503						0.158718	0.401968
				0.184293	0.545412						0.158992	0.401708
				0.184532	0.545393						0.159216	0.403602
				0.184819	0.543695						0.15944	0.402674
				0.185063	0.541234						0.15969	0.40668
				0.185316	0.540286						0.159888	0.403306
				0.185582	0.539427						0.160093	0.403358
				0.185887	0.540333						0.160321	0.401639
				0.186147	0.539313						0.160606	0.401088
				0.186388	0.540267						0.160897	0.404095
				0.186624	0.540825						0.161122	0.404928
				0.186921	0.537743						0.161328	0.40222
				0.187321	0.535859						0.161548	0.401937
				0.187585	0.536755						0.161779	0.400128
				0.187895	0.536279						0.162005	0.398556
				0.18817	0.537004						0.162251	0.396631
				0.188475	0.536215						0.162492	0.398574
				0.188701	0.536652						0.16275	0.395658
				0.188941	0.536565						0.163007	0.397572
				0.18918	0.536683						0.163209	0.397663
				0.189411	0.535632						0.163416	0.393413
				0.189676	0.536227						0.163651	0.395187
				0.189894	0.53572						0.163893	0.39654
				0.190083	0.531865						0.164096	0.39874
				0.190361	0.532101						0.164314	0.404598
				0.190629	0.52975						0.164571	0.406068
				0.190916	0.53038						0.164758	0.40882
				0.191162	0.530691						0.165001	0.406688
				0.191434	0.531725						0.165225	0.408958
				0.191637	0.53082						0.165389	0.409794
				0.191832	0.529441						0.165557	0.407262
				0.19215	0.52848						0.165761	0.409832
				0.19237	0.529227						0.166008	0.406512
				0.192586	0.530256						0.166254	0.406808
				0.192856	0.532373						0.166516	0.404287
				0.193173	0.531443						0.166741	0.407802
				0.193443	0.533752						0.166953	0.404694
				0.193662	0.537431						0.167144	0.401957
				0.193913	0.538676						0.167339	0.400672
				0.194184	0.540108						0.167532	0.398539
				0.194453	0.539708						0.16771	0.39921
				0.194655	0.539298						0.167944	0.397664
				0.194853	0.541228						0.168187	0.397654
				0.195061	0.544592						0.168381	0.394787
				0.195339	0.543581						0.16859	0.395535
				0.195615	0.545932						0.168767	0.398685
				0.195833	0.547312						0.168975	0.398037
				0.196099	0.548353						0.169207	0.397993
				0.196317	0.548216						0.169462	0.399721
				0.196578	0.551169						0.169703	0.39659
				0.19689	0.553093						0.169913	0.396248
				0.19713	0.552749						0.170132	0.393634
				0.197371	0.556846						0.170341	0.389395
				0.197598	0.556313						0.17059	0.384763
				0.197812	0.555933						0.170813	0.380388
				0.198059	0.555355						0.171039	0.383011
				0.198305	0.55575						0.171203	0.382364
				0.19854	0.556235						0.171366	0.383163
				0.19872	0.558247						0.171566	0.387456
				0.198948	0.560183						0.171726	0.385447
				0.19921	0.56282						0.171915	0.382516
				0.199489	0.562812						0.172105	0.385999
				0.199756	0.563654						0.172321	0.386423
				0.199945	0.56515						0.172525	0.386427
				0.200179	0.566122						0.172739	0.387663
				0.200409	0.565844						0.172934	0.386478
				0.200676	0.566364						0.173134	0.385589
				0.200907	0.56679						0.173354	0.385848
				0.201151	0.567356						0.173555	0.38098
				0.201381	0.569879						0.173774	0.378182
				0.201653	0.569914						0.17398	0.381153
				0.201953	0.573605						0.174169	0.378625
				0.202201	0.573873						0.174377	0.374942
				0.202409	0.575685						0.174563	0.370187
				0.202612	0.576481						0.17478	0.375158
				0.202854	0.578282						0.174962	0.376187
				0.203048	0.581514						0.175178	0.374499
				0.20328	0.584492						0.175394	0.376523
				0.203467	0.584161						0.175581	0.373923
				0.203643	0.587885						0.175767	0.370724
				0.203869	0.588002						0.17595	0.365942
				0.204108	0.591656						0.176129	0.362187
				0.204347	0.592715						0.176281	0.362496
				0.204532	0.592263						0.176446	0.365613
				0.204783	0.595459						0.17668	0.368772
				0.204947	0.597798						0.176881	0.366493
				0.205197	0.596439						0.177053	0.365543
				0.205392	0.594952						0.177251	0.367036
				0.205622	0.597799						0.177407	0.364468
				0.205849	0.594198						0.177574	0.365294
				0.206071	0.595215						0.177823	0.361998
				0.206335	0.596194						0.17802	0.364694
				0.206552	0.595764						0.178219	0.362898
				0.206741	0.597832						0.178427	0.362577
				0.206946	0.596991						0.178634	0.362419
				0.207122	0.596503						0.1788	0.366156
				0.207371	0.599552						0.178957	0.370589
				0.207618	0.599253						0.17914	0.369996
				0.207824	0.601041						0.179346	0.373715
				0.208061	0.602862						0.179536	0.378804
				0.208273	0.604011						0.179749	0.378379
				0.208451	0.607682						0.180014	0.373019
				0.208636	0.608262						0.180208	0.373186
				0.208825	0.609206						0.180389	0.369474
				0.209014	0.609762						0.18055	0.370141
				0.20924	0.613143						0.180706	0.368117
				0.209519	0.613779						0.180872	0.368822
				0.209717	0.613495						0.180983	0.365125
				0.209984	0.612128						0.181125	0.367061
				0.210217	0.610544						0.181326	0.36407
				0.210426	0.609714						0.181536	0.361189
				0.210629	0.610604						0.181738	0.359913
				0.210865	0.61187						0.1819	0.361281
				0.211049	0.611987						0.182087	0.363017
				0.211259	0.612547						0.182262	0.363671
				0.211421	0.612947						0.182498	0.367242
				0.211598	0.615145						0.182731	0.367911
				0.211778	0.615758						0.182891	0.370286
				0.211961	0.612644						0.183075	0.377434
				0.212164	0.613669						0.183217	0.376668
				0.212434	0.614709						0.183406	0.377045
				0.212657	0.61619						0.183564	0.377984
				0.212907	0.615411						0.183717	0.382119
				0.213125	0.616578						0.183903	0.38606
				0.213344	0.61824						0.184102	0.385599
				0.21351	0.619337						0.184249	0.381899
				0.213698	0.619231						0.184407	0.380434
				0.213931	0.619954						0.184586	0.38074
				0.214157	0.618189						0.184781	0.382061
				0.214393	0.621306						0.185037	0.380805
				0.214631	0.621477						0.185257	0.382064
				0.214802	0.622263						0.185407	0.389882
				0.214967	0.62401						0.185536	0.386664
				0.215135	0.622681						0.185683	0.3941
				0.215317	0.621337						0.185843	0.391749
				0.215584	0.620661						0.186004	0.396078
				0.215798	0.624283						0.186185	0.400145
				0.216026	0.624565						0.186337	0.400056
				0.216275	0.622448						0.186494	0.398639
				0.216473	0.621524						0.186728	0.402347
				0.216655	0.620471						0.186885	0.403547
				0.216899	0.621455						0.187038	0.400535
				0.217117	0.619505						0.187239	0.400639
				0.217305	0.617534						0.187404	0.401516
				0.217443	0.615475						0.18755	0.404103
				0.217599	0.612998						0.187697	0.403709
				0.217762	0.610409						0.187848	0.401158
				0.217963	0.610406						0.188062	0.399734
				0.218163	0.612315						0.188272	0.400748
				0.218351	0.612369						0.188414	0.397748
				0.218569	0.610982						0.188569	0.399005
				0.218745	0.608418						0.188739	0.402314
				0.218922	0.607298						0.188943	0.401599
				0.219109	0.604871						0.189133	0.405709
				0.219303	0.601014						0.189298	0.407112
				0.219505	0.601326						0.189432	0.412407
				0.219728	0.600828						0.189589	0.409382
				0.219878	0.596629						0.189789	0.405995
				0.220033	0.596281						0.189978	0.407262
				0.220247	0.593489						0.190128	0.405992
				0.22046	0.592295						0.190261	0.405779
				0.220708	0.589287						0.190462	0.407247
				0.220881	0.587856						0.190641	0.406394
				0.221047	0.587462						0.190811	0.404227
				0.221269	0.585611						0.191015	0.403622
				0.221457	0.582465						0.191176	0.4043
				0.221645	0.581769						0.191356	0.406808
				0.221823	0.579832						0.191502	0.406817
				0.221998	0.57871						0.191628	0.407104
				0.222167	0.578136						0.191782	0.412316
				0.222405	0.574597						0.191928	0.413642
				0.222566	0.571288						0.19208	0.4081
				0.222722	0.566318						0.192228	0.407088
				0.222922	0.564142						0.192382	0.411057
				0.223146	0.562439						0.192542	0.413168
				0.223345	0.563533						0.192736	0.41042
				0.223522	0.563094						0.192888	0.412745
				0.2237	0.559219						0.193055	0.415726
				0.223863	0.555519						0.193189	0.413299
				0.224034	0.551884						0.193356	0.415964
				0.224205	0.548198						0.193508	0.418168
				0.224384	0.544307						0.193659	0.419852
				0.224524	0.539349						0.193835	0.420981
				0.224702	0.53799						0.194033	0.419284
				0.224897	0.537827						0.194202	0.415692
				0.225108	0.534159						0.194352	0.416781
				0.225292	0.528709						0.1945	0.413834
				0.225487	0.526683						0.194653	0.415808
				0.225689	0.521003						0.194811	0.415865
				0.225868	0.518884						0.194967	0.415267
				0.226066	0.517713						0.195145	0.415883
				0.226276	0.515816						0.19531	0.417298
				0.226522	0.51453						0.1955	0.413086
				0.226726	0.51085						0.195622	0.416039
				0.22689	0.506748						0.19578	0.415367
				0.22706	0.504613						0.195912	0.414438
				0.227234	0.504102						0.196067	0.416483
				0.227388	0.498162						0.196205	0.416377
				0.227552	0.49507						0.196316	0.420128
				0.227722	0.491632						0.196477	0.420473
				0.227909	0.486329						0.196657	0.417396
				0.228102	0.482913						0.196827	0.416024
				0.228282	0.478922						0.196985	0.414652
				0.228488	0.475837						0.197088	0.415296
				0.228638	0.472764						0.197255	0.418823
				0.228854	0.470257						0.197485	0.418313
				0.229029	0.466292						0.19767	0.413833
				0.229222	0.463543						0.197819	0.412464
				0.229372	0.462936						0.197961	0.416662
				0.229569	0.462413						0.198109	0.414088
				0.229731	0.462732						0.198296	0.413074
				0.229896	0.46275						0.198451	0.410293
				0.230067	0.457891						0.198584	0.413506
				0.230232	0.451156						0.198732	0.412541
				0.230405	0.448851						0.198865	0.412726
				0.230568	0.443757						0.199036	0.412734
				0.23075	0.441369						0.19921	0.409749
				0.231023	0.437394						0.199374	0.408901
				0.231245	0.435541						0.199502	0.404657
				0.231416	0.432889						0.199641	0.400472
				0.231563	0.430866						0.199821	0.405537
				0.231711	0.428375						0.199945	0.408454
				0.231878	0.425312						0.200079	0.411399
				0.23208	0.423519						0.200232	0.412058
				0.232222	0.422065						0.200386	0.408734
				0.232405	0.422601						0.200555	0.409871
				0.232602	0.420271						0.200682	0.410051
				0.232781	0.418997						0.200807	0.411213
				0.232965	0.41797						0.200969	0.411069
				0.233104	0.415867						0.201134	0.41019
				0.233226	0.409965						0.201269	0.414242
				0.233437	0.407563						0.201412	0.4159
				0.233587	0.406237						0.20154	0.413793
				0.233751	0.403832						0.20166	0.412326
				0.233941	0.402383						0.201805	0.409208
				0.234074	0.400089						0.201981	0.407351
				0.234229	0.400234						0.202131	0.402804
				0.234363	0.397924						0.202279	0.393556
				0.234509	0.394954						0.202417	0.394074
				0.234669	0.392343						0.202563	0.393966
				0.234848	0.387775						0.202718	0.38679
				0.235016	0.386301						0.20289	0.385521
				0.235195	0.383287						0.203047	0.387962
				0.235361	0.384243						0.203182	0.384234
				0.235557	0.383596						0.203327	0.381049
				0.235752	0.38017						0.203458	0.377601
				0.235946	0.383487						0.203605	0.377808
				0.236117	0.382163						0.203767	0.379143
				0.236302	0.379877						0.203887	0.379744
				0.236471	0.375765						0.20401	0.375955
				0.23662	0.370805						0.204181	0.374501
				0.236753	0.365973						0.204323	0.374138
				0.236907	0.363097						0.204441	0.370768
				0.237084	0.359625						0.204578	0.371401
				0.23722	0.355737						0.204712	0.367458
				0.237389	0.353899						0.204852	0.368724
				0.237539	0.347898						0.204976	0.363309
				0.237723	0.346342						0.205162	0.362765
				0.237863	0.345783						0.205351	0.359288
				0.238033	0.342713						0.205485	0.35968
				0.238217	0.344025						0.205643	0.356511
				0.238364	0.341989						0.205759	0.358372
				0.238509	0.338015						0.205903	0.357214
				0.238722	0.334756						0.206018	0.35124
				0.238879	0.334003						0.20615	0.351815
				0.239037	0.330885						0.206323	0.353121
				0.239222	0.331139						0.206467	0.356026
				0.23941	0.327323						0.206647	0.354201
				0.239576	0.324523						0.206773	0.351528
				0.239723	0.324836						0.206925	0.346758
				0.23989	0.321521						0.207085	0.339964
				0.240066	0.319366						0.207209	0.340679
				0.240237	0.318224						0.207361	0.341008
				0.240399	0.318884						0.207552	0.344195
				0.240559	0.320954						0.207704	0.342852
				0.240675	0.321997						0.207809	0.343321
				0.240808	0.317563						0.207954	0.34277
				0.240964	0.311661						0.208073	0.340112
				0.241119	0.308977						0.208205	0.335566
				0.241298	0.306703						0.208355	0.335723
				0.241441	0.303509						0.208465	0.331422
				0.241614	0.302878						0.208595	0.329244
				0.24179	0.30328						0.208707	0.326654
				0.241984	0.303902						0.208838	0.322764
				0.242124	0.301334						0.208981	0.320169
				0.242278	0.299389						0.209138	0.321503
				0.242392	0.297013						0.209289	0.318936
				0.242566	0.295669						0.209443	0.320502
				0.242773	0.291052						0.209557	0.320497
				0.242971	0.293511						0.209675	0.31548
				0.243122	0.291491						0.209771	0.317939
				0.24327	0.291937						0.209874	0.315085
				0.24344	0.2901						0.210006	0.313337
				0.243605	0.289112						0.210153	0.316793
				0.243753	0.287679						0.210289	0.31577
				0.243913	0.286879						0.210426	0.314524
				0.244096	0.285302						0.21057	0.311712
				0.244282	0.280549						0.210708	0.308259
				0.244468	0.281248						0.210853	0.303393
				0.244611	0.281982						0.210991	0.297068
				0.244775	0.280837						0.21113	0.289256
				0.244926	0.281536						0.211257	0.285761
				0.245087	0.283331						0.211396	0.2866
				0.245235	0.280364						0.211572	0.288912
				0.245364	0.280032						0.211707	0.286293
				0.245497	0.275584						0.211822	0.27951
				0.245651	0.277648						0.21196	0.276702
				0.24581	0.277023						0.212112	0.276637
				0.245942	0.275956						0.212263	0.276298
				0.246091	0.274909						0.212383	0.274324
				0.24626	0.270994						0.212513	0.280181
				0.246437	0.268188						0.212646	0.280693
				0.246608	0.263787						0.212774	0.281186
				0.246755	0.262545						0.212912	0.277263
				0.246887	0.264155						0.21301	0.279999
				0.247026	0.265378						0.213119	0.280689
				0.247145	0.264105						0.213273	0.281206
				0.247281	0.264686						0.213418	0.282982
				0.247438	0.26319						0.213562	0.285124
				0.24761	0.2608						0.213705	0.28642
				0.247771	0.26299						0.213853	0.291587
				0.247918	0.261349						0.213989	0.294213
				0.248154	0.263545						0.21412	0.292922
				0.248299	0.262486						0.214233	0.292086
				0.248412	0.262322						0.214363	0.288986
				0.248538	0.260726						0.214502	0.292356
				0.24867	0.257616						0.214628	0.296905
				0.248812	0.256068						0.214763	0.3
				0.248933	0.254616						0.214912	0.304606
				0.249086	0.250151						0.215028	0.313213
				0.24924	0.248464						0.215145	0.316876
				0.249422	0.248466						0.215299	0.317479
				0.24957	0.245292						0.215396	0.317457
				0.249719	0.240965						0.215565	0.314934
				0.249877	0.240402						0.215691	0.319674
				0.249985	0.241049						0.215824	0.320865
				0.250149	0.238969						0.215933	0.326912
				0.250323	0.234781						0.216044	0.327082
				0.250484	0.234087						0.216203	0.333552
				0.250681	0.232163						0.216335	0.334306
				0.250812	0.230375						0.216465	0.335892
				0.250932	0.229294						0.21658	0.339762
				0.251079	0.228185						0.216705	0.337176
				0.251199	0.228381						0.216811	0.332181
				0.251354	0.225144						0.216928	0.337144
				0.251513	0.221508						0.217047	0.342512
				0.25171	0.220588						0.217142	0.346623
				0.251834	0.211527						0.217268	0.348174
				0.251934	0.20751						0.217468	0.350015
				0.252045	0.20347						0.217591	0.351963
				0.252179	0.199177						0.217709	0.355681
				0.252332	0.197002						0.217845	0.356324
				0.252508	0.194319						0.217968	0.360895
				0.252653	0.190903						0.218084	0.357401
				0.25281	0.190148						0.218194	0.357069
				0.252944	0.188215						0.218333	0.362008
				0.253106	0.184637						0.218471	0.358869
				0.253248	0.179263						0.218607	0.361778
				0.253379	0.177292						0.218713	0.363777
				0.253553	0.173286						0.218823	0.368653
				0.253689	0.173809						0.218921	0.367668
				0.253826	0.171829						0.21905	0.368436
				0.253953	0.171631						0.219197	0.364607
				0.254077	0.170395						0.219352	0.363566
				0.254216	0.168307						0.219482	0.366307
				0.254362	0.164703						0.219617	0.371159
				0.25447	0.164362						0.219738	0.367815
				0.254607	0.161746						0.219854	0.363738
				0.254752	0.160797						0.219957	0.360691
				0.254943	0.158861						0.220098	0.360426
				0.255157	0.154997						0.220235	0.363927
				0.255335	0.152979						0.22036	0.364918
				0.255477	0.154789						0.220465	0.361012
				0.255596	0.153007						0.220601	0.359419
				0.255743	0.150115						0.220734	0.358066
				0.255856	0.14521						0.220837	0.357632
				0.256016	0.139784						0.220957	0.353299
				0.256176	0.140858						0.221099	0.349435
				0.256328	0.140379						0.221211	0.350368
				0.25647	0.143088						0.221326	0.346796
				0.256629	0.140444						0.221412	0.341747
				0.256806	0.141354						0.221505	0.339968
				0.256947	0.138403						0.22163	0.335087
				0.257061	0.1359						0.22175	0.330456
				0.257215	0.13511						0.221884	0.326645
				0.257323	0.135029						0.22201	0.328579
				0.257443	0.132934						0.222103	0.325184
				0.257574	0.131755						0.22227	0.31903
				0.257681	0.132613						0.222432	0.315229
				0.257821	0.137834						0.222562	0.307288
				0.257969	0.135231						0.222676	0.302183
				0.258145	0.135028						0.22279	0.297333
				0.258293	0.133918						0.222921	0.291274
				0.258418	0.133297						0.22302	0.287854
				0.258561	0.130809						0.223135	0.283202
				0.258694	0.12869						0.223262	0.279736
				0.258882	0.124582						0.223391	0.274054
				0.259048	0.123604						0.223514	0.275349
				0.259186	0.124516						0.223683	0.274856
				0.25933	0.123713						0.223822	0.269925
				0.259465	0.119579						0.223927	0.267575
				0.259599	0.118811						0.224047	0.267808
				0.259729	0.116153						0.224204	0.264085
				0.259847	0.115019						0.224317	0.260043
				0.259978	0.115014						0.224407	0.254639
				0.260166	0.113232						0.224513	0.252586
				0.2603	0.115047						0.224652	0.248934
				0.260396	0.112166						0.224757	0.24878
				0.260528	0.108705						0.224874	0.249654
				0.260681	0.108573						0.224996	0.244827
				0.260817	0.106162						0.225113	0.238413
				0.260959	0.105266						0.225235	0.231011
				0.261091	0.10576						0.225345	0.231202
				0.261232	0.10355						0.225439	0.227009
				0.261332	0.103504						0.22553	0.227263
				0.261462	0.102555						0.225664	0.222617
				0.261647	0.100914						0.225766	0.215554
				0.261807	0.102364						0.225877	0.21374
				0.261915	0.102788						0.225998	0.208293
				0.262053	0.102797						0.226117	0.203208
				0.262169	0.10157						0.226219	0.205677
				0.262295	0.0988335						0.22631	0.20175
				0.262474	0.0981422						0.226422	0.197279
				0.262619	0.0955016						0.22656	0.19482
				0.26277	0.0921742						0.226692	0.19408
				0.262912	0.0888255						0.226807	0.196618
				0.263016	0.0868515						0.22693	0.193975
				0.26314	0.0849368						0.227066	0.190299
				0.263271	0.0828293						0.227215	0.187638
				0.263403	0.0825324						0.227319	0.186061
				0.263544	0.0810442						0.227448	0.178112
				0.26366	0.0806221						0.227554	0.177116
				0.26376	0.0781123						0.227658	0.172173
				0.263873	0.0771569						0.227781	0.171207
				0.264002	0.0782629						0.227876	0.168589
				0.264143	0.0770922						0.227955	0.163787
				0.264259	0.0743639						0.228064	0.161277
				0.264437	0.0746136						0.228185	0.15839
				0.264592	0.0738985						0.228301	0.156875
				0.264717	0.0687399						0.228456	0.152052
				0.264855	0.0667425						0.228575	0.146258
				0.264987	0.0645142						0.228687	0.14673
				0.265108	0.0631137						0.228794	0.146049
				0.265213	0.0615777						0.228897	0.142528
				0.26532	0.0574916						0.229028	0.144515
				0.265457	0.0574674						0.229158	0.143976
				0.265587	0.0546439						0.229262	0.138189
				0.26571	0.0526102						0.229385	0.138992
				0.26584	0.0564168						0.229485	0.137684
				0.26602	0.0532153						0.229611	0.135656
				0.266139	0.0543912						0.229742	0.131633
				0.266282	0.0532542						0.229887	0.130105
				0.266434	0.0516331						0.229997	0.130462
				0.266595	0.0495149						0.230104	0.124008
				0.266729	0.0492579						0.230192	0.117784
				0.266853	0.0459981						0.230318	0.112856
				0.266959	0.0457949						0.230433	0.104654
				0.267075	0.0454513						0.230547	0.104831
				0.267205	0.0499787						0.230654	0.101473
				0.267318	0.0501418						0.230744	0.0988791
				0.267429	0.0536921						0.230851	0.0972342
				0.267583	0.0537564						0.230981	0.0936275
				0.267711	0.0522841						0.231101	0.0890172
				0.267838	0.0515271						0.231201	0.0891207
				0.267959	0.0506893						0.231307	0.0894094
				0.26806	0.0524196						0.23145	0.0891625
				0.268196	0.0526368						0.231557	0.0812246
				0.268324	0.0526664						0.231653	0.0763813
				0.268468	0.0524274						0.231758	0.0784281
				0.268604	0.0514578						0.231873	0.0785313
				0.26874	0.0482089						0.231971	0.0787351
				0.268868	0.0470698						0.232099	0.0746218
				0.269001	0.0499946						0.232202	0.0753051
				0.26912	0.0461447						0.232313	0.0757573
				0.269253	0.0483289						0.232413	0.0726728
				0.26941	0.0478894						0.232514	0.0730617
				0.269547	0.0486315						0.232611	0.0698389
				0.2697	0.0493636						0.23273	0.0679529
				0.269868	0.050501						0.232863	0.0694445
				0.270007	0.0537044						0.232993	0.0659904
				0.270114	0.0512287						0.233077	0.0681416
				0.270224	0.0516196						0.233193	0.0646728
				0.270334	0.0512189						0.233299	0.0579433
				0.270463	0.0531675						0.23341	0.0604771
				0.270607	0.0545389						0.233535	0.0597134
				0.270769	0.0532365						0.233654	0.0626682
				0.270889	0.051171						0.23376	0.0578867
				0.271014	0.0504845						0.23388	0.0578106
				0.271137	0.0486345						0.233985	0.0628279
				0.271258	0.0485627						0.234093	0.0608626
				0.271373	0.0441699						0.234203	0.0619441
				0.27147	0.0427731						0.234315	0.0659561
				0.271603	0.0415419						0.234421	0.063722
				0.271724	0.0367633						0.234509	0.0670063
				0.271836	0.0355039						0.234589	0.0674538
				0.271949	0.0342811						0.23471	0.065696
				0.272104	0.031165						0.234819	0.0628442
				0.272246	0.033972						0.234957	0.0662065
				0.272364	0.0315475						0.235084	0.0653771
				0.272488	0.0310983						0.235201	0.0600811
				0.272628	0.0304495						0.235318	0.0588304
				0.272746	0.0324545						0.235454	0.0549777
				0.272854	0.0319374						0.235569	0.0529151
				0.272978	0.0343252						0.235684	0.0542652
				0.273105	0.0314225						0.235781	0.0517391
				0.273246	0.0305287						0.235875	0.0509914
				0.273387	0.0311644						0.235971	0.0459397
				0.273512	0.0331162						0.236081	0.0490591
				0.273624	0.0304026						0.236185	0.0463428
				0.27377	0.0283594						0.236288	0.0428949
				0.273899	0.0282799						0.236404	0.044574
				0.274036	0.0300905						0.236501	0.0471535
				0.274141	0.0274167						0.236613	0.0479236
				0.274303	0.0236386						0.236731	0.0422748
				0.274431	0.0232295						0.236834	0.04158
				0.274587	0.021726						0.236923	0.042401
				0.274745	0.0210781						0.237025	0.043063
				0.274856	0.0188574						0.237119	0.0440129
				0.274943	0.0202532						0.237199	0.0431006
				0.275033	0.0187335						0.237284	0.0421604
				0.275149	0.0188135						0.237384	0.0435408
				0.275298	0.0191702						0.237485	0.0430925
				0.275406	0.0192642						0.237624	0.038077
				0.275531	0.0166984						0.237739	0.033489
				0.275651	0.0138453						0.237851	0.0316534
				0.275773	0.0133372						0.237964	0.0321024
				0.275892	0.0117245						0.238087	0.0299516
				0.276024	0.0116745						0.23817	0.0246907
				0.276132	0.0114861						0.238273	0.0252328
				0.276252	0.0142164						0.238374	0.0238679
				0.276391	0.0144335						0.238503	0.0236643
				0.276517	0.0122383						0.23859	0.0222572
				0.276624	0.00894838						0.238696	0.0185797
				0.276756	0.0107438						0.238794	0.0188903
				0.276871	0.0116616						0.238888	0.0229975
				0.277005	0.0131063						0.238992	0.0240001
				0.277131	0.0124715						0.239098	0.0251669
				0.277262	0.0113051						0.239212	0.0227742
				0.277382	0.0122378						0.239343	0.0174672
				0.277482	0.0158572						0.23946	0.0180777
				0.277567	0.0179639						0.239567	0.017956
				0.277676	0.0190308						0.239669	0.0204593
				0.2778	0.0193363						0.239793	0.0192385
				0.277939	0.0187002						0.239871	0.0198712
				0.278043	0.0161527						0.239981	0.019489
				0.278142	0.0184622						0.240083	0.0195384
				0.278285	0.0177055						0.240173	0.0189735
				0.278427	0.0186115						0.240267	0.0214073
				0.278557	0.0202091						0.240369	0.0177101
				0.278686	0.0191402						0.240475	0.01752
				0.278796	0.0223422						0.240607	0.017573
				0.278921	0.0215421						0.240705	0.0135021
				0.279024	0.0207613						0.240809	0.0125523
				0.279125	0.0214776						0.240938	0.0104862
				0.279239	0.0251052						0.241027	0.00722516
				0.279347	0.0257038						0.241121	0.0103381
				0.279461	0.0319696						0.241221	0.00671495
				0.279555	0.0320246						0.241329	0.0095176
				0.279672	0.0345312						0.241417	0.0132269
				0.279802	0.0363656						0.24153	0.0106785
				0.279925	0.0337162						0.241654	0.00990513
				0.280066	0.0337752						0.24176	0.00721842
				0.280155	0.0317946						0.241876	0.00686117
				0.280258	0.0302968						0.241971	0.00496813
				0.280381	0.0282762						0.242066	0.00345078
				0.280483	0.0288942						0.242155	0.00242468
				0.28059	0.0279415						0.242262	0.00048125
				0.280705	0.0280727						0.24238	0.00191982
				0.280831	0.0243699						0.242482	0.0104738
				0.280956	0.0239978						0.242602	0.00834198
				0.281071	0.0231766						0.242705	0.00626899
				0.281219	0.0278233						0.242796	0.00256065
				0.281349	0.0272116						0.242897	0.00549343
				0.2815	0.024856						0.242984	0.00376098
				0.281648	0.0250398						0.243074	0.00690429
				0.281762	0.0226519						0.243168	0.0141344
				0.281884	0.0266244						0.243274	0.0119328
				0.282014	0.0249516						0.243364	0.016114
				0.282146	0.0280268						0.243486	0.0163141
				0.282257	0.0268221						0.2436	0.0171077
				0.282411	0.0230484						0.24372	0.0179512
				0.28253	0.0208945						0.243817	0.0174852
				0.282646	0.0228211						0.243922	0.0203451
				0.282727	0.0227803						0.244023	0.0243385
				0.282844	0.0227313						0.244125	0.0227019
				0.282936	0.0199213						0.244243	0.0215527
				0.283059	0.0167754						0.244335	0.0220268
				0.283189	0.0137914						0.244406	0.0275711
				0.283308	0.0132354						0.244496	0.0279983
				0.283414	0.0124277						0.244588	0.0268395
				0.283509	0.00945974						0.244682	0.0280763
				0.283596	0.00872737						0.244785	0.0291056
				0.283688	0.00533598						0.244915	0.0288684
				0.283819	0.0074467						0.245014	0.0275762
				0.283938	0.00548521						0.245098	0.0270399
				0.284035	0.00422486						0.245201	0.0232829
				0.284157	0.000445072						0.24527	0.0205408
				0.284257	0.00351522						0.245364	0.0200595
				0.284375	0.00274752						0.245466	0.0194552
				0.284499	0.00407889						0.245567	0.0178058
				0.284614	0.00307301						0.245655	0.0201635
				0.284718	0.00209786						0.245743	0.0166083
				0.284835	0.00074349						0.245834	0.0201769
				0.284929	0.000861457						0.245909	0.020604
				0.285028	-0.00268067						0.246006	0.0158528
				0.28514	-0.000720537						0.246141	0.0142143
				0.285267	-0.00147704						0.246277	0.00990105
				0.285385	-0.00364449						0.246378	0.0112595
				0.285558	-0.00556991						0.246453	0.00426512
				0.285743	-0.00445191						0.246534	0.00070452
				0.285857	-0.000553364						0.246665	-1.14e-05
				0.285962	-0.00278753						0.24676	0.00161271
				0.286098	-0.00362517						0.246885	0.001897
				0.286181	-0.00135254						0.24697	-0.0050063
				0.286289	-0.00106838						0.247046	-0.0023577
				0.286418	0.000314439						0.247136	-0.0037641
				0.286536	0.00137091						0.247236	-0.0090244
				0.28664	0.00183106						0.24735	-0.0108557
				0.286743	0.00361219						0.247468	-0.0114096
				0.28688	0.0010807						0.247566	-0.0146841
				0.287002	0.0028897						0.247674	-0.0124186
				0.287129	0.00201618						0.247796	-0.0091511
				0.287221	0.00164625						0.247906	-0.0117939
				0.287323	0.00150403						0.248006	-0.0081688
				0.287444	-0.000270111						0.248097	-0.0089048
				0.287557	-0.00163964						0.248196	-0.0058911
				0.287686	-0.000933105						0.248295	-0.0072702
				0.28782	0.00256817						0.248397	-0.0107482
				0.287923	0.00138538						0.248482	-0.0068332
				0.288019	0.00293125						0.248569	-0.0047433
				0.288114	0.000800371						0.248661	-0.000729
				0.288204	-0.00196107						0.248748	-0.0012321
				0.288307	0.00164382						0.248843	0.00191733
				0.288451	0.00434615						0.248924	0.00278653
				0.288616	0.00110465						0.249037	0.00105085
				0.288721	0.00118267						0.249149	-0.0037224
				0.288837	-0.000501612						0.249253	-0.0013892
				0.288968	-0.0005326						0.249343	-0.001403
				0.289069	0.00201313						0.249425	-0.0011931
				0.289189	0.00277756						0.249513	-0.0012991
				0.289301	0.00195468						0.249597	0.00128073
				0.289392	0.00471628						0.24969	0.00202047
				0.289485	0.00231318						0.24977	0.00346308
				0.289599	0.00393136						0.249865	-0.0012836
				0.289679	0.00620808						0.249963	-0.0002243
				0.289754	0.00948064						0.250047	0.00347319
				0.289899	0.00974255						0.250173	0.00541094
				0.290052	0.0102737						0.25029	0.00453437
				0.290167	0.0123646						0.250376	0.00639152
				0.290251	0.013453						0.250477	0.00439535
				0.290345	0.0113472						0.250578	0.00576564
				0.290468	0.0126865						0.250671	0.00433137
				0.290584	0.0108822						0.250767	0.0058589
				0.290679	0.0136329						0.250851	-0.0007406
				0.290784	0.0163884						0.250961	-0.0006555
				0.290904	0.0147609						0.251062	0.00333642
				0.291012	0.0145203						0.251149	0.00429497
				0.291135	0.00928396						0.251252	0.0124595
				0.291251	0.00898521						0.251345	0.0155888
				0.291358	0.00826277						0.251437	0.00919853
				0.291492	0.00515132						0.251545	0.00817778
				0.291606	0.00724456						0.251634	0.00820334
				0.291705	0.00906066						0.251713	0.00799192
				0.29179	0.00860872						0.25183	0.00832971
				0.291892	0.00945542						0.251961	0.0112688
				0.291987	0.0106564						0.25204	0.0149094
				0.292103	0.00953473						0.252136	0.0151545
				0.292189	0.00935992						0.252248	0.0157262
				0.292271	0.00698738						0.252326	0.0171722
				0.292375	0.00872741						0.252409	0.0127244
				0.292511	0.0113621						0.2525	0.0122048
				0.292627	0.0111129						0.252585	0.0172893
				0.292721	0.00881164						0.252689	0.0218773
				0.292823	0.00941776						0.25278	0.0227149
				0.292931	0.0115286						0.252877	0.0235805
				0.293048	0.0138089						0.252987	0.0198986
				0.293209	0.0154207						0.253074	0.0154646
				0.293324	0.0122403						0.253173	0.0162003
				0.293416	0.0140655						0.253279	0.0106997
				0.293511	0.0115337						0.253373	0.0124456
				0.293624	0.00884163						0.253455	0.0128442
				0.293695	0.0102311						0.253544	0.00908712
				0.293827	0.010847						0.253629	0.00368136
				0.293941	0.00785097						0.253711	-0.0003547
				0.294045	0.00445784						0.253804	0.00063271
				0.294139	-0.000843783						0.253899	0.00085372
				0.294256	0.000394542						0.25402	0.00254783
				0.294376	0.00184607						0.254117	-0.0026825
				0.294482	0.00356038						0.254202	-0.0061784
				0.2946	0.000114868						0.254283	-0.0123003
				0.29469	-0.00243184						0.254353	-0.0170411
				0.294798	-0.00208445						0.254429	-0.0164082
				0.294906	-0.00193943						0.254505	-0.0140307
				0.294981	0.00118737						0.25462	-0.0167293
				0.295114	-0.000380267						0.254689	-0.0221333
				0.295266	0.00110753						0.254779	-0.0233733
				0.295355	0.0014641						0.254866	-0.0246064
				0.295433	0.00319946						0.254971	-0.0232483
				0.295539	0.00309811						0.255058	-0.0249288
				0.295613	-1.28086e-05						0.255149	-0.0267026
				0.295717	0.000229512						0.255205	-0.0334473
				0.295851	-0.0016201						0.255288	-0.0394381
				0.295959	6.34415e-05						0.255367	-0.0362445
				0.296076	-9.1373e-05						0.255468	-0.0432518
				0.296202	0.0011069						0.255603	-0.0482921
				0.296294	0.00135373						0.255704	-0.0461241
				0.296386	0.000472736						0.255785	-0.0445921
				0.296496	0.0021659						0.255874	-0.0457388
				0.296613	0.00425652						0.255977	-0.0499645
				0.296722	0.00365264						0.256072	-0.0447622
				0.296844	0.00121977						0.256169	-0.0376403
				0.296934	-0.000348379						0.256288	-0.0360073
				0.297053	-0.000495621						0.256394	-0.0418881
				0.297141	-0.00243148						0.256483	-0.0433615
				0.297249	-0.00288095						0.256558	-0.0386609
				0.297351	-0.0036758						0.256628	-0.0430399
				0.297468	-0.00425322						0.256703	-0.0416899
				0.297571	-0.0058701						0.25678	-0.0401345
				0.297669	-0.00566629						0.256866	-0.0414196
				0.297785	-0.00517713						0.256973	-0.0417713
				0.297853	-0.00470477						0.257094	-0.0373038
				0.297932	-0.0049962						0.257195	-0.0378612
				0.298018	-0.0078917						0.257305	-0.0404804
				0.298107	-0.0084165						0.257393	-0.0409855
				0.29823	-0.0102396						0.257481	-0.0453465
				0.298356	-0.00908495						0.257565	-0.0420351
				0.298441	-0.00832696						0.257651	-0.0457246
				0.298579	-0.00805952						0.257745	-0.0442458
				0.298687	-0.00820789						0.257832	-0.0403628
				0.298792	-0.0081939						0.257931	-0.0371568
				0.29893	-0.00645905						0.258032	-0.0417877
				0.299023	-0.00212455						0.258114	-0.0404451
				0.29915	-0.0041574						0.258198	-0.0408179
				0.299259	-0.00606576						0.258303	-0.0432839
				0.299385	-0.00491213						0.258423	-0.0430775
				0.299485	-0.00678458						0.258561	-0.0395878
				0.299579	-0.0045585						0.258646	-0.0363154
				0.299691	-0.00545841						0.258725	-0.0402272
				0.299792	-0.00246167						0.258812	-0.0418413
				0.299902	-0.00199683						0.258893	-0.0352628
				0.300025	0.00153696						0.258975	-0.0306971
				0.300134	0.00155176						0.259063	-0.0282758
				0.30026	0.00062948						0.259177	-0.0285691
				0.300375	0.00305503						0.259269	-0.0271411
				0.300486	0.00376814						0.259345	-0.0238631
				0.300569	0.00604858						0.25944	-0.0295015
				0.30066	0.006751						0.259514	-0.0252651
				0.300764	0.00732576						0.259604	-0.026519
				0.300872	0.0083605						0.259691	-0.0243541
				0.300955	0.00637296						0.259766	-0.0207522
				0.301038	0.00683717						0.259847	-0.0147473
				0.30113	0.00858942						0.25992	-0.0190465
				0.30124	0.00536566						0.259993	-0.0204068
				0.301359	0.00860644						0.260065	-0.0168128
				0.301476	0.00484531						0.260138	-0.0078245
				0.301575	0.00473085						0.260242	-0.0085562
				0.301671	0.0056099						0.26033	-0.0139609
				0.301766	0.00563529						0.260426	-0.0142078
				0.301892	0.00835						0.260534	-0.0123796
				0.301998	0.0114289						0.260615	-0.0138419
				0.302075	0.0124854						0.260702	-0.0138587
				0.302162	0.015576						0.260802	-0.0116686
				0.302254	0.0149964						0.260872	-0.0112031
				0.30236	0.0122559						0.26094	-0.0141323
				0.302463	0.0144116						0.261026	-0.0155461
				0.302561	0.0163905						0.261108	-0.0145945
				0.302646	0.0187065						0.261192	-0.0155267
				0.302736	0.0186246						0.261291	-0.012817
				0.302845	0.0183137						0.261393	-0.0104561
				0.302963	0.0204922						0.261506	-0.0089158
				0.303091	0.0197253						0.261597	-0.0062946
				0.303214	0.0149063						0.261676	-0.0065874
				0.303325	0.0159373						0.261751	-0.0091661
				0.303415	0.014345						0.261854	-0.010854
				0.303503	0.0153427						0.26196	-0.0130412
				0.303614	0.0180934						0.262046	-0.0165368
				0.303714	0.0166253						0.262124	-0.0171281
				0.303825	0.0177946						0.262206	-0.0128122
				0.303913	0.0168778						0.262267	-0.0108263
				0.304031	0.0150887						0.262338	-0.0039552
				0.304142	0.0177167						0.262412	-0.005541
				0.304234	0.016004						0.262495	-0.0076769
				0.304313	0.0122607						0.262586	-0.0072477
				0.304413	0.0119523						0.262684	-0.003769
				0.304546	0.0108789						0.26277	-0.0010923
				0.304665	0.0115019						0.262837	-0.0031243
				0.304779	0.0137887						0.262931	-0.0028322
				0.304889	0.013994						0.263021	-0.0019199
				0.304994	0.00999926						0.263126	0.00404774
				0.305071	0.00907599						0.263234	0.00278065
				0.30518	0.0106629						0.26332	0.00871455
				0.305258	0.0156279						0.263406	0.0136108
				0.305374	0.0153585						0.263495	0.0145756
				0.305498	0.0129478						0.263592	0.0112807
				0.305607	0.0103686						0.26368	0.0122217
				0.305687	0.00960656						0.263761	0.0156864
				0.305801	0.00851399						0.263845	0.0118773
				0.30591	0.0056744						0.263915	0.0136181
				0.306	0.00664877						0.264009	0.0155663
				0.306087	0.00298898						0.264095	0.016549
				0.306189	0.0050136						0.2642	0.0185187
				0.306266	0.00265853						0.264312	0.0216708
				0.306351	0.00655326						0.2644	0.0242754
				0.306447	0.00467022						0.264474	0.0211541
				0.306526	0.00469973						0.264547	0.02776
				0.306605	0.0012569						0.264633	0.0307579
				0.306705	0.000501499						0.264729	0.0254424
				0.306801	-0.00156302						0.2648	0.0251117
				0.306886	-0.00583465						0.264887	0.0241293
				0.306974	-0.00652885						0.264991	0.0269046
				0.307069	-0.00797787						0.265066	0.0246854
				0.307142	-0.00617733						0.265158	0.0214912
				0.307225	-0.0072848						0.265237	0.0209051
				0.307329	-0.00941803						0.26533	0.0241322
				0.307431	-0.0091838						0.265412	0.020754
				0.307521	-0.0101287						0.265477	0.0169509
				0.307601	-0.00970961						0.265553	0.0199517
				0.307722	-0.0111941						0.265644	0.0230584
				0.307822	-0.0102051						0.265739	0.0227126
				0.307969	-0.00972718						0.265822	0.0222478
				0.308054	-0.0138147						0.265904	0.020176
				0.308143	-0.0149793						0.265995	0.0201111
				0.308262	-0.0189989						0.266089	0.0185895
				0.30835	-0.0178395						0.266175	0.0188898
				0.308447	-0.0184287						0.266265	0.0146803
				0.308551	-0.0168129						0.266361	0.0146085
				0.308661	-0.0131927						0.266444	0.0148189
				0.308784	-0.015561						0.266525	0.0141939
				0.308886	-0.0144918						0.266609	0.0132084
				0.308976	-0.0174745						0.266677	0.0127536
				0.309071	-0.0148896						0.266751	0.0136565
				0.309161	-0.0140906						0.26682	0.0151921
				0.309236	-0.015045						0.266889	0.0118801
				0.309324	-0.0160509						0.266977	0.0085064
				0.309433	-0.0161177						0.267055	0.00615548
				0.309542	-0.0172461						0.267134	0.00089265
				0.309662	-0.0138091						0.26723	-0.0002632
				0.30977	-0.01249						0.267307	-0.0040324
				0.309859	-0.00956459						0.267398	-0.0021249
				0.309955	-0.00604036						0.267486	-0.0016687
				0.310035	-0.00700395						0.267589	-0.0096089
				0.310115	-0.00807627						0.267682	-0.0112993
				0.310268	-0.00912528						0.267774	-0.014526
				0.31035	-0.0119275						0.267873	-0.015436
				0.31041	-0.0104628						0.26797	-0.0185729
				0.310494	-0.00835277						0.268081	-0.0205462
				0.310586	-0.00876044						0.268169	-0.0163731
				0.310688	-0.0110339						0.268251	-0.0212268
				0.310779	-0.0113574						0.268358	-0.0213825
				0.310886	-0.0116296						0.268452	-0.0260266
				0.311002	-0.00717789						0.268527	-0.0292553
				0.311096	-0.0100945						0.268588	-0.0332706
				0.311219	-0.0105438						0.268657	-0.0341847
				0.311297	-0.00883155						0.268747	-0.0382679
				0.311381	-0.00859317						0.268839	-0.0400727
				0.311468	-0.00601749						0.268906	-0.0485919
				0.311555	-0.00642959						0.268976	-0.0507608
				0.311653	-0.00795365						0.269036	-0.048799
				0.311771	-0.00492077						0.269108	-0.0457625
				0.311865	-0.00174787						0.269188	-0.0493268
				0.311971	-0.000766583						0.269256	-0.0518881
				0.312084	-0.000576451						0.269336	-0.046641
				0.312183	-0.00389496						0.269423	-0.0475873
				0.312281	-0.00114182						0.269492	-0.0486057
				0.312367	-2.44924e-05						0.269586	-0.0451074
				0.312464	-0.00129457						0.269677	-0.0461716
				0.312578	-0.00257966						0.269764	-0.0486091
				0.312683	-0.00647904						0.26985	-0.0473137
				0.312764	-0.00686853						0.269927	-0.0483713
				0.312851	-0.00582637						0.269993	-0.045291
				0.312931	-0.00788258						0.27007	-0.0443351
				0.313054	-0.00701787						0.270158	-0.0438687
				0.313168	-0.00326692						0.270221	-0.0431481
				0.313259	-0.00257289						0.270297	-0.0426285
				0.31332	0.000577377						0.270364	-0.0430015
				0.3134	0.00101045						0.270449	-0.0418012
				0.313484	-0.00116166						0.270543	-0.0392706
				0.31358	0.000528708						0.270641	-0.0359708
				0.313688	0.000703168						0.270733	-0.0357049
				0.313792	0.00136821						0.270818	-0.0385269
				0.313888	0.00270802						0.270904	-0.0429421
				0.313961	-0.00129436						0.27099	-0.0416588
				0.314033	0.000463608						0.271073	-0.0404591
				0.314112	0.00108738						0.27113	-0.0371606
				0.314221	-0.000381479						0.271208	-0.0292026
				0.314315	0.000394115						0.271311	-0.0274647
				0.314411	0.00271101						0.271416	-0.0207966
				0.314513	0.00482391						0.271497	-0.0210663
				0.314591	0.00350715						0.271582	-0.0221086
				0.314686	0.00588134						0.271675	-0.0176058
				0.314776	0.00837644						0.271756	-0.012542
				0.314877	0.00917018						0.271829	-0.0125024
				0.31499	0.0068347						0.27191	-0.0159552
				0.315091	0.00843769						0.272014	-0.018781
				0.315203	0.00734422						0.272109	-0.0151272
				0.315351	0.0105067						0.272182	-0.0148155
				0.315458	0.0103843						0.272247	-0.0115733
				0.31556	0.0152483						0.272326	-0.0095013
				0.315625	0.0157249						0.272403	-0.0097303
				0.315717	0.0142549						0.272472	-0.0083333
				0.315818	0.0153879						0.272544	-0.0053471
				0.315895	0.0155659						0.27262	-0.0101782
				0.315975	0.0173314						0.27268	-0.0085968
				0.316051	0.015519						0.272777	-0.010716
				0.316157	0.0145617						0.272874	-0.0089857
				0.316254	0.0144394						0.272947	-0.0096066
				0.316356	0.016477						0.273021	-0.0088359
				0.316456	0.0170065						0.273115	-0.003125
				0.316552	0.0169616						0.273179	-0.0052432
				0.316666	0.0164199						0.273265	0.00138478
				0.316787	0.0157353						0.273339	0.00501197
				0.316863	0.0156592						0.273413	0.00448447
				0.316937	0.0116285						0.273479	0.0043793
				0.317004	0.00919972						0.273559	0.00383423
				0.317107	0.0105283						0.273649	0.00628459
				0.317214	0.00820104						0.273762	0.00907344
				0.317328	0.00732032						0.273854	0.0109128
				0.317433	0.00974221						0.273942	0.0096012
				0.317525	0.00935988						0.27402	0.00500331
				0.317602	0.0120559						0.274097	0.00341518
				0.317688	0.0105045						0.27418	-0.0004792
				0.317784	0.0140957						0.274271	0.00316135
				0.317919	0.0157277						0.274343	-0.0004039
				0.318007	0.0164061						0.274412	0.00122871
				0.318102	0.0175286						0.274476	0.00022516
				0.318193	0.0170353						0.274551	0.00157797
				0.318275	0.0162401						0.274619	0.00100028
				0.318369	0.0159183						0.274694	-0.0030192
				0.318478	0.0200519						0.27475	0.00115452
				0.318553	0.0207564						0.274813	0.00283544
				0.318645	0.0246618						0.274891	5.36e-05
				0.318755	0.0254156						0.274985	-0.0058944
				0.318849	0.0221759						0.275061	-0.0087809
				0.318963	0.0170423						0.275148	-0.0116354
				0.319047	0.0196944						0.27524	-0.0144831
				0.319118	0.0214552						0.27536	-0.0154502
				0.319192	0.0235666						0.275446	-0.0094441
				0.319267	0.0249665						0.275518	-0.0129245
				0.31934	0.0249906						0.275603	-0.0140795
				0.319422	0.0261814						0.275692	-0.0235339
				0.319493	0.0232026						0.275783	-0.0227543
				0.319567	0.0244232						0.275858	-0.0224661
				0.319664	0.023601						0.275932	-0.0266808
				0.319747	0.0242265						0.276014	-0.0319853
				0.319835	0.0281734						0.276099	-0.0339269
				0.319915	0.0269511						0.276186	-0.0331293
				0.320025	0.0248254						0.27626	-0.0349646
				0.320115	0.0213267						0.276341	-0.0363626
				0.320198	0.0256616						0.276421	-0.0349523
				0.320285	0.0270778						0.276502	-0.0330417
				0.320377	0.02833						0.276613	-0.0292782
				0.3205	0.0249824						0.276694	-0.0281223
				0.320604	0.0241288						0.276763	-0.0269448
				0.320706	0.0242214						0.276838	-0.021967
				0.320807	0.0227651						0.276911	-0.0231973
				0.320872	0.0194251						0.276991	-0.0249704
				0.32095	0.0194778						0.277057	-0.0184396
				0.321038	0.0179256						0.277129	-0.0131612
				0.321112	0.0196693						0.2772	-0.0126439
				0.321211	0.0182946						0.277286	-0.0147105
				0.321312	0.01508						0.277349	-0.0152244
				0.321407	0.0134044						0.277422	-0.0165836
				0.321492	0.0134484						0.277501	-0.017676
				0.321581	0.0114053						0.277574	-0.0200431
				0.321682	0.0054226						0.277658	-0.0191927
				0.321801	0.00371021						0.277732	-0.0206007
				0.321903	0.00554258						0.277808	-0.0137985
				0.321977	0.00308548						0.277862	-0.0116046
				0.322062	-0.0018518						0.277947	-0.0093962
				0.322145	0.000481484						0.278024	-0.0100738
				0.322203	0.000880646						0.278087	-0.0146956
				0.322271	-0.00173607						0.278162	-0.0162245
				0.322361	-0.000383804						0.278243	-0.0168655
				0.322455	-0.000791986						0.278321	-0.0151354
				0.322547	-0.000874254						0.278395	-0.0139377
				0.32264	-0.000500809						0.278458	-0.0149821
				0.322717	-0.000315766						0.278514	-0.0155442
				0.322803	-0.00319876						0.278584	-0.0166011
				0.322897	-0.00399097						0.278673	-0.0183985
				0.322993	-0.00929426						0.278759	-0.0172878
				0.32309	-0.00951426						0.27884	-0.0202047
				0.323163	-0.0111668						0.278912	-0.0172384
				0.323247	-0.00918214						0.278998	-0.0149168
				0.323342	-0.00761011						0.279069	-0.016764
				0.32345	-0.00755015						0.279158	-0.0165727
				0.323583	-0.00612933						0.279257	-0.0228831
				0.323673	-0.00472684						0.279322	-0.0267284
				0.323759	-0.00303584						0.279409	-0.0279882
				0.32385	-0.00270809						0.279505	-0.0248045
				0.323936	-0.00158064						0.279563	-0.0261505
				0.32402	-0.000963094						0.279642	-0.0278502
				0.324109	-0.00284144						0.279715	-0.0336401
				0.324204	0.00165243						0.279787	-0.0356448
				0.324292	0.00272263						0.279846	-0.0349106
				0.324383	0.00105035						0.279918	-0.0358835
				0.324461	0.00377579						0.280006	-0.0358508
				0.324548	0.0034141						0.280109	-0.0341872
				0.324632	0.00340714						0.280198	-0.0343115
				0.324727	0.00174969						0.28027	-0.0321206
				0.324804	0.00204631						0.280355	-0.0270723
				0.324878	0.00345119						0.280425	-0.0227595
				0.324964	0.00525937						0.280509	-0.0272592
				0.325039	0.00439983						0.280582	-0.0286492
				0.325119	0.00689862						0.280662	-0.0287573
				0.325205	0.007622						0.280734	-0.0249809
				0.325327	0.00941527						0.280813	-0.018769
				0.32541	0.00916956						0.280892	-0.0204266
				0.325495	0.00461933						0.280959	-0.0236259
				0.325572	0.000567315						0.281025	-0.0270415
				0.325669	-0.000875807						0.281085	-0.0244088
				0.325764	0.00239465						0.281162	-0.0284214
				0.325851	0.00371956						0.28125	-0.0309987
				0.325951	0.00305354						0.281334	-0.0270619
				0.326034	0.00460818						0.281422	-0.0285297
				0.326121	0.010181						0.281489	-0.0292638
				0.326217	0.0131285						0.281559	-0.03165
				0.326292	0.016928						0.281631	-0.0321922
				0.32637	0.0174103						0.281729	-0.0333884
				0.326457	0.0156456						0.281827	-0.0313876
				0.326569	0.0159809						0.281923	-0.0283173
				0.326672	0.0120712						0.281995	-0.0284983
				0.326765	0.0107753						0.282065	-0.0271432
				0.326834	0.0138724						0.282136	-0.027711
				0.326922	0.0132179						0.282218	-0.0270262
				0.327013	0.0163945						0.282285	-0.027835
				0.327086	0.017351						0.282379	-0.0295866
				0.327161	0.019659						0.28244	-0.0286388
				0.327238	0.0202348						0.282494	-0.0223001
				0.32731	0.0188904						0.282573	-0.0234207
				0.327374	0.0191005						0.282647	-0.0260893
				0.327465	0.0191708						0.282705	-0.026454
				0.327566	0.0158417						0.282784	-0.0299981
				0.32763	0.0132979						0.282847	-0.0302951
				0.327718	0.0125197						0.282899	-0.0356968
				0.327806	0.0151734						0.282964	-0.0362728
				0.327934	0.0156994						0.283033	-0.0342927
				0.328045	0.015223						0.283122	-0.0319805
				0.328151	0.0149197						0.283184	-0.0354918
				0.328222	0.0145044						0.283265	-0.0399404
				0.328308	0.0140142						0.283346	-0.0388465
				0.328399	0.015095						0.283409	-0.0340767
				0.32849	0.0161391						0.283489	-0.0337623
				0.328568	0.0150237						0.283564	-0.0333359
				0.328655	0.0135379						0.283637	-0.0320413
				0.328731	0.0121388						0.283702	-0.0348179
				0.328848	0.010005						0.28377	-0.0317295
				0.328923	0.00733031						0.283868	-0.0325499
				0.328994	0.0066005						0.283966	-0.0321324
				0.329101	0.00748018						0.284047	-0.0315068
				0.329207	0.00103423						0.284124	-0.0325936
				0.329291	-0.00341834						0.284193	-0.0367308
				0.329363	-0.00810419						0.284266	-0.0341247
				0.329435	-0.00958861						0.284351	-0.0366868
				0.329529	-0.0100192						0.28442	-0.03904
				0.329603	-0.0132709						0.284484	-0.0410292
				0.329712	-0.0134141						0.28457	-0.0373682
				0.329803	-0.013006						0.284649	-0.0342076
				0.329876	-0.0129701						0.284722	-0.0330451
				0.329959	-0.0148224						0.2848	-0.0356499
				0.330058	-0.0179888						0.284876	-0.0348997
				0.330142	-0.0191397						0.284951	-0.0346368
				0.330225	-0.0223738						0.285019	-0.0322719
				0.330323	-0.0277368						0.285105	-0.0329855
				0.330405	-0.03319						0.285171	-0.0347777
				0.3305	-0.0338549						0.28525	-0.0320393
				0.330582	-0.029629						0.285313	-0.0328133
				0.330682	-0.0316072						0.285371	-0.0287728
				0.330782	-0.0367593						0.285427	-0.0321407
				0.330857	-0.0383712						0.285508	-0.0281673
				0.330913	-0.0367393						0.285594	-0.0306945
				0.330997	-0.0399124						0.285654	-0.0289851
				0.331101	-0.0425071						0.28572	-0.0264656
				0.331181	-0.04074						0.2858	-0.0306317
				0.331275	-0.0431114						0.285884	-0.0280198
				0.331367	-0.0434624						0.285992	-0.0259351
				0.331458	-0.0460751						0.286079	-0.0270811
				0.331549	-0.0532981						0.286159	-0.0235135
				0.331652	-0.0503759						0.286213	-0.0233429
				0.331751	-0.0496968						0.286282	-0.023444
				0.331865	-0.0494057						0.286357	-0.0200591
				0.331964	-0.0472536						0.286436	-0.0248715
				0.332032	-0.0464128						0.286502	-0.0225484
				0.332097	-0.0446467						0.286576	-0.023734
				0.332181	-0.0435098						0.286652	-0.0242945
				0.332263	-0.0455196						0.286715	-0.0239764
				0.332356	-0.0422541						0.286781	-0.0244611
				0.332426	-0.0410845						0.286852	-0.0215512
				0.332492	-0.0363752						0.286937	-0.0182667
				0.332578	-0.0352866						0.287026	-0.0180066
				0.332656	-0.0346482						0.287103	-0.0201754
				0.332741	-0.0338611						0.28717	-0.0175456
				0.332804	-0.0319849						0.287233	-0.0207944
				0.332872	-0.0304763						0.287309	-0.0234184
				0.332937	-0.0322697						0.287383	-0.0240319
				0.33303	-0.0326141						0.287458	-0.0217824
				0.333114	-0.0326434						0.287518	-0.0141097
				0.333212	-0.0316638						0.287577	-0.0165939
				0.333296	-0.0310878						0.287634	-0.0158673
				0.333376	-0.0290833						0.287705	-0.015436
				0.333453	-0.0291589						0.287802	-0.0148518
				0.33355	-0.0305713						0.287886	-0.0152569
				0.333636	-0.0278363						0.287953	-0.0201766
				0.333697	-0.0273046						0.288021	-0.0177167
				0.333783	-0.0276489						0.288102	-0.0173762
				0.333881	-0.0264432						0.288177	-0.0209347
				0.333937	-0.0291094						0.288239	-0.02166
				0.334035	-0.0293311						0.288306	-0.0206455
				0.334121	-0.0284107						0.288374	-0.0189849
				0.334225	-0.0256288						0.28846	-0.0174557
				0.334299	-0.0226518						0.288539	-0.0181171
				0.334377	-0.0216372						0.288608	-0.0202636
				0.334451	-0.0181716						0.288668	-0.0189647
				0.334554	-0.0179186						0.288736	-0.0166377
				0.334637	-0.0147917						0.288793	-0.0200821
				0.33471	-0.0112609						0.288872	-0.0170831
				0.334797	-0.0133932						0.288936	-0.0129325
				0.334903	-0.0166666						0.28902	-0.0115489
				0.334978	-0.0162998						0.289093	-0.0137478
				0.335063	-0.0156754						0.289165	-0.0159529
				0.33512	-0.0156195						0.289255	-0.0189357
				0.335207	-0.010738						0.289336	-0.016874
				0.335305	-0.00642971						0.289412	-0.0147365
				0.335378	-0.00484918						0.289475	-0.0111847
				0.335452	-0.00761052						0.28955	-0.0143906
				0.335531	-0.00461127						0.28962	-0.014928
				0.335629	-0.00418373						0.289686	-0.0195888
				0.335744	-0.00180755						0.289747	-0.0196073
				0.335851	-0.00194543						0.289819	-0.0191139
				0.335912	-0.000315046						0.289903	-0.0266097
				0.335988	-0.000854673						0.289971	-0.028974
				0.336068	-0.00358068						0.290025	-0.0283785
				0.336139	-0.00599958						0.290086	-0.0320082
				0.33621	-0.00188573						0.290157	-0.0331188
				0.336281	0.00211875						0.290222	-0.033551
				0.336359	0.00390367						0.290291	-0.0265131
				0.336434	0.00221698						0.290367	-0.0269169
				0.33651	0.00330584						0.290433	-0.0325998
				0.336591	0.00272575						0.290496	-0.0336165
				0.33667	0.00372195						0.290575	-0.0324577
				0.336745	0.00404004						0.290642	-0.0306176
				0.336831	0.00474978						0.290719	-0.0339534
				0.336908	0.00370408						0.290806	-0.0357129
				0.337001	0.00086995						0.290877	-0.0385007
				0.337095	0.00189878						0.290938	-0.0372674
				0.337164	0.00297129						0.291002	-0.0371228
				0.337256	0.00388393						0.291056	-0.0316505
				0.337359	0.00308505						0.291119	-0.027708
				0.337449	0.00610279						0.291202	-0.0286239
				0.337529	0.00433918						0.29127	-0.0303173
				0.337628	0.00310202						0.291338	-0.0293782
				0.337704	0.00532812						0.291408	-0.0295605
				0.337782	0.0069818						0.291478	-0.0233711
				0.337872	0.00646431						0.29156	-0.0254129
				0.337962	0.00515257						0.291656	-0.026225
				0.338064	0.0066337						0.291755	-0.026599
				0.338132	0.00789168						0.291841	-0.0298569
				0.338187	0.00545759						0.2919	-0.0269067
				0.338278	0.00653438						0.291959	-0.0278135
				0.338364	0.00520375						0.292052	-0.0315897
				0.338453	0.00643496						0.292109	-0.0249726
				0.338516	0.00493307						0.292181	-0.0226459
				0.338587	0.00151599						0.29224	-0.01877
				0.338648	0.00150454						0.292299	-0.0179636
				0.33873	-0.000844846						0.292364	-0.0093821
				0.338802	-0.00277806						0.29244	-0.0096403
				0.338906	-0.00134914						0.292522	-0.0056922
				0.339004	-0.00542613						0.29259	-0.0013846
				0.339077	-0.00395896						0.292667	-0.0045999
				0.339134	-0.000598394						0.292752	-0.0036879
				0.339208	0.000522819						0.292821	-0.0070604
				0.339263	0.000738868						0.292881	-0.0100751
				0.33933	0.00263358						0.292954	-0.0084411
				0.339414	0.00489062						0.293034	-0.0074819
				0.33951	0.00314258						0.293107	-0.000802
				0.339594	0.00301384						0.293168	-0.0022048
				0.339668	0.00514286						0.293247	-0.006372
				0.339753	0.00482875						0.293329	-0.0074964
				0.339837	0.00944015						0.293401	-0.0089357
				0.339905	0.00867867						0.293464	-0.0085376
				0.339987	0.00638386						0.293534	-0.0096995
				0.340076	0.00856724						0.293586	-0.0129734
				0.340152	0.00711363						0.29366	-0.0124379
				0.340226	0.00569642						0.293723	-0.0120469
				0.340319	0.00470746						0.293775	-0.0109378
				0.340409	0.00337335						0.293835	-0.0117634
				0.340485	0.00569206						0.293899	-0.0065899
				0.340559	0.00484898						0.293968	-0.0049752
				0.34066	0.0052498						0.294032	-0.0078497
				0.340755	0.00355316						0.294091	-0.0063757
				0.340839	0.00494572						0.29417	-0.0098535
				0.340908	0.0041351						0.294251	-0.0077305
				0.341	0.00237866						0.29433	-0.0075056
				0.341085	0.00212321						0.294412	-0.0067041
				0.341148	0.000814158						0.294483	-0.0015406
				0.341224	0.000530378						0.294545	0.00041316
				0.341314	-0.00191197						0.294612	0.00691324
				0.341395	-0.00131705						0.294689	0.00735431
				0.341464	-0.00117617						0.294755	0.00816446
				0.341535	0.00161947						0.294836	0.00701317
				0.341622	-0.00189243						0.294907	0.00568452
				0.341721	0.000331956						0.294967	0.00587029
				0.341804	0.00333622						0.295027	0.00355345
				0.341881	-0.000672509						0.295096	0.00440977
				0.341954	-0.000195557						0.295162	0.00323147
				0.342049	0.000823256						0.295236	0.0030647
				0.342148	-0.00201422						0.295316	0.00981618
				0.342236	0.00204596						0.295385	0.00903095
				0.342297	0.00421269						0.295459	0.00409795
				0.342382	0.00282734						0.29553	0.00181637
				0.342469	0.00277562						0.295581	0.00431777
				0.342554	0.00530067						0.29564	0.00718191
				0.34263	0.00852403						0.29571	0.00818722
				0.342715	0.0104657						0.295776	0.0109757
				0.342805	0.00817863						0.295846	0.00915931
				0.342869	0.00551762						0.295926	0.00973999
				0.342934	0.00388844						0.296004	0.00973945
				0.343007	0.00355248						0.296091	0.00510063
				0.343074	0.00688366						0.296146	0.00200469
				0.343156	0.00835768						0.296197	0.0065149
				0.34325	0.008063						0.296273	0.0110733
				0.343326	0.00871069						0.296353	0.0102925
				0.343415	0.00563207						0.296418	0.009001
				0.343517	0.00154938						0.296478	0.00949601
				0.343574	0.00465005						0.296539	0.00678936
				0.343659	0.00528216						0.296614	0.00779875
				0.343746	0.00497224						0.296674	0.00777366
				0.343836	0.00191637						0.29675	0.0114463
				0.343923	-0.00165684						0.296827	0.0134742
				0.34402	-0.0028999						0.296896	0.0136455
				0.344093	-0.00634864						0.296965	0.0204447
				0.344171	-0.00519832						0.297034	0.0251758
				0.344237	-0.00492575						0.297091	0.0245448
				0.344327	-0.0049963						0.297152	0.0248475
				0.344412	-0.00942846						0.297214	0.0254511
				0.344466	-0.0136518						0.297288	0.0242524
				0.344525	-0.0133868						0.297356	0.0228775
				0.344584	-0.0140516						0.297419	0.0244207
				0.344676	-0.0146699						0.297486	0.0271312
				0.344754	-0.0151864						0.297561	0.0248632
				0.344817	-0.0159744						0.297644	0.0216451
				0.344896	-0.0158639						0.297719	0.0205672
				0.344963	-0.0180657						0.297767	0.018781
				0.345028	-0.0197208						0.297829	0.0173866
				0.345123	-0.0206355						0.297918	0.0178766
				0.345195	-0.0217383						0.297981	0.0147604
				0.345291	-0.0222668						0.298036	0.016397
				0.345404	-0.0253329						0.298085	0.0118327
				0.345497	-0.0252529						0.298145	0.00352
				0.345578	-0.0248504						0.298229	0.00210297
				0.345663	-0.025452						0.298313	0.00282936
				0.345728	-0.0253864						0.298368	0.0011399
				0.345798	-0.0281769						0.298437	0.00171472
				0.345871	-0.0289808						0.298503	-0.0033391
				0.345977	-0.0251759						0.298564	-0.0031357
				0.346058	-0.0227876						0.298634	-0.0009651
				0.34614	-0.0236518						0.298699	0.00181713
				0.346208	-0.0231621						0.298766	0.00522765
				0.346286	-0.0237712						0.298822	0.00258545
				0.346355	-0.0244478						0.298881	0.00102271
				0.346439	-0.025514						0.298957	0.00521583
				0.346528	-0.0255377						0.29902	-0.0013346
				0.346601	-0.0248587						0.299083	-0.0046204
				0.346677	-0.0224638						0.299147	-0.008921
				0.346764	-0.0183299						0.299219	-0.0131028
				0.346838	-0.0140314						0.299285	-0.0163482
				0.346904	-0.0100504						0.299355	-0.0153019
				0.346991	-0.00948225						0.299422	-0.02105
				0.34707	-0.00770026						0.299485	-0.0291849
				0.347129	-0.00551607						0.299546	-0.0285989
				0.347211	-0.00947769						0.299623	-0.0293508
				0.347294	-0.011531						0.29971	-0.026923
				0.347402	-0.0123524						0.299783	-0.0213409
				0.347467	-0.0137837						0.299854	-0.0200164
				0.347521	-0.0159061						0.299914	-0.0230538
				0.347595	-0.0154943						0.299968	-0.0257259
				0.347667	-0.0138626						0.300024	-0.0254878
				0.347753	-0.0191164						0.300099	-0.0233235
				0.347819	-0.0169479						0.300162	-0.0249543
				0.3479	-0.0140989						0.300231	-0.0251647
				0.347973	-0.0156653						0.300305	-0.0263751
				0.348069	-0.0136949						0.300379	-0.0245796
				0.348126	-0.0197642						0.300445	-0.0215827
				0.348202	-0.016867						0.300508	-0.0224344
				0.348274	-0.0172885						0.300578	-0.0181918
				0.348354	-0.0129599						0.300662	-0.0164649
				0.348444	-0.0140529						0.300746	-0.0119699
				0.348531	-0.01462						0.300814	-0.0178295
				0.348605	-0.0146139						0.30088	-0.0172684
				0.348685	-0.0127016						0.300948	-0.0144372
				0.348749	-0.0144796						0.301002	-0.0141332
				0.348826	-0.0183713						0.301065	-0.0100506
				0.34891	-0.0161015						0.30113	-0.0112274
				0.348988	-0.0129232						0.301189	-0.0117056
				0.349071	-0.0116159						0.301264	-0.0101791
				0.349143	-0.0117715						0.301325	-0.0109966
				0.3492	-0.0122535						0.30138	-0.008303
				0.349278	-0.0101347						0.30147	-0.011519
				0.349366	-0.00638262						0.301527	-0.0154002
				0.34947	-0.00896072						0.301577	-0.0138455
				0.349553	-0.00649597						0.301628	-0.0113387
				0.349615	-0.00265412						0.301697	-0.0130284
				0.349677	-0.0054816						0.301765	-0.0141692
				0.349741	-0.0040498						0.301841	-0.0146151
				0.349805	-0.00295172						0.301903	-0.0133772
				0.349873	-0.00380095						0.301951	-0.012261
				0.349954	-0.00307097						0.302013	-0.0063649
				0.350036	-0.00226764						0.302091	-0.011675
				0.3501	-0.00158874						0.302164	-0.0087188
				0.350195	-0.000968649						0.302233	-0.010076
				0.350285	0.000741053						0.302296	-0.0123656
				0.350363	-0.00058414						0.302374	-0.0137196
				0.350439	-0.00170887						0.302447	-0.0116662
				0.350512	-0.00143476						0.302507	-0.0103188
				0.350575	-0.00599567						0.302591	-0.0143646
				0.350653	-0.00451112						0.302668	-0.0115751
				0.350734	-0.00365172						0.302756	-0.0099645
				0.3508	-0.0033952						0.302823	-0.0063588
				0.350869	-0.00235983						0.302878	-0.0032661
				0.350938	-0.0015898						0.302956	-0.0008756
				0.351007	-0.00507283						0.303015	-0.0025466
				0.351084	-0.00396779						0.303083	-0.0038782
				0.351166	-0.00659819						0.303142	-0.0001734
				0.351253	-0.00855318						0.303205	0.00018618
				0.351331	-0.0078916						0.303271	-0.001605
				0.351412	-0.0111043						0.303331	0.00025164
				0.351483	-0.0128998						0.303385	0.00096382
				0.351565	-0.0175187						0.303445	0.0048194
				0.351646	-0.0169647						0.303506	0.00762387
				0.351738	-0.018331						0.303573	0.00674859
				0.351822	-0.0201417						0.303641	0.00826315
				0.351879	-0.0196293						0.303718	0.0094967
				0.351932	-0.0223908						0.303779	0.00740589
				0.351993	-0.0195892						0.303845	0.00564666
				0.352036	-0.0193166						0.303903	0.00695313
				0.35212	-0.0198369						0.303978	0.00834054
				0.352204	-0.0198111						0.304047	0.00698526
				0.352272	-0.0204331						0.30411	0.00448872
				0.352354	-0.0165693						0.30417	-0.0016109
				0.352425	-0.0163966						0.304233	8.05e-05
				0.352488	-0.0161749						0.304298	-0.0032513
				0.352578	-0.0175405						0.304358	-0.0093757
				0.352642	-0.0200826						0.304414	-0.0092055
				0.352706	-0.0202167						0.304476	-0.0092624
				0.352768	-0.020339						0.304536	-0.0077539
				0.352838	-0.0163875						0.304583	-0.0096787
				0.352907	-0.0151898						0.304651	-0.0092136
				0.352995	-0.0121066						0.304708	-0.0132509
				0.353055	-0.0080944						0.304769	-0.013177
				0.353123	-0.00731014						0.304842	-0.0126558
				0.353203	-0.00893983						0.304903	-0.0134311
				0.353292	-0.00761197						0.304963	-0.011309
				0.353384	-0.00583952						0.305032	-0.0111651
				0.353457	-0.000943194						0.305098	-0.0121464
				0.353534	0.00132346						0.305149	-0.010667
				0.353607	0.00125747						0.305211	-0.0124121
				0.353666	0.000737045						0.305281	-0.0185747
				0.353749	-0.00242828						0.305349	-0.0188322
				0.353825	-0.00356996						0.305419	-0.0198719
				0.353888	-0.00226612						0.305482	-0.0216398
				0.353978	-0.000364605						0.305566	-0.0179396
				0.354058	0.00267599						0.305647	-0.0195036
				0.354139	0.00256596						0.305706	-0.0212451
				0.354243	0.00344436						0.305769	-0.0195576
				0.354334	0.00491922						0.305839	-0.0204141
				0.35442	0.00310874						0.3059	-0.0207056
				0.354509	0.00270605						0.305961	-0.0223899
				0.354574	0.00142341						0.306029	-0.0201523
				0.354665	-0.00159838						0.306087	-0.0189942
				0.354726	-0.00302923						0.306168	-0.0153242
				0.354825	-0.00718188						0.306224	-0.0119373
				0.354888	-0.00471494						0.306293	-0.0099541
				0.354956	-0.000378335						0.306344	-0.0076385
				0.355032	0.00260017						0.306402	-0.0069265
				0.355104	0.00320038						0.306467	-0.0081494
				0.355175	0.00410648						0.306517	-0.0053385
				0.355246	0.00645594						0.306566	-0.0016285
				0.35531	0.00474794						0.306618	-0.0003663
				0.355383	0.00755339						0.306685	0.00202966
				0.355455	0.00809429						0.306757	0.00187691
				0.355519	0.00802146						0.306832	0.00429469
				0.355575	0.00760417						0.306894	0.00377544
				0.355654	0.01023						0.306957	0.00742609
				0.355718	0.0114156						0.307013	0.00541399
				0.355808	0.0106942						0.307064	0.00838908
				0.355895	0.0137274						0.307144	0.00952095
				0.355969	0.0117851						0.307217	0.0116141
				0.35603	0.0164869						0.307293	0.00712572
				0.356093	0.0177183						0.307356	0.0106619
				0.356173	0.0172628						0.30742	0.0135288
				0.356249	0.0195025						0.307484	0.0186336
				0.356329	0.0233709						0.307535	0.0191405
				0.356403	0.027893						0.307586	0.0175655
				0.356469	0.026602						0.307646	0.0188151
				0.356541	0.0235066						0.307715	0.0198665
				0.356618	0.0224418						0.307779	0.018342
				0.356682	0.0242581						0.307835	0.0208365
				0.356743	0.0234804						0.307885	0.0223856
				0.356828	0.0227377						0.307941	0.0229602
				0.356906	0.020001						0.308012	0.0227513
				0.356977	0.0236565						0.308079	0.0224685
				0.357038	0.0234489						0.308149	0.0222822
				0.357109	0.0220043						0.308224	0.0276382
				0.357189	0.0230742						0.308285	0.0291007
				0.357271	0.0228269						0.308344	0.0295589
				0.35735	0.0240146						0.308409	0.0266687
				0.357425	0.0236092						0.308465	0.0266581
				0.357489	0.0222308						0.308529	0.0268091
				0.357558	0.0210089						0.308598	0.0297979
				0.357623	0.0190712						0.308668	0.0316643
				0.357681	0.0144708						0.308732	0.034786
				0.357744	0.0131694						0.308792	0.0391678
				0.357812	0.014624						0.308869	0.03933
				0.357885	0.0147632						0.308933	0.0371418
				0.357961	0.0118588						0.308988	0.038732
				0.358037	0.0109937						0.309051	0.0417924
				0.358115	0.00737554						0.309138	0.0374947
				0.358184	0.00872174						0.30922	0.0396012
				0.358279	0.00513249						0.309293	0.0347968
				0.358359	0.00375481						0.309342	0.0346381
				0.358435	0.000723079						0.309424	0.0347421
				0.358518	-0.00158929						0.309498	0.0353603
				0.358592	-0.00521905						0.309551	0.0395984
				0.35867	-0.00339845						0.309604	0.0397829
				0.358749	-0.000593159						0.309681	0.0351364
				0.358815	-0.000355072						0.309745	0.0360883
				0.358888	0.000794316						0.309809	0.0368163
				0.358986	0.00294315						0.309879	0.0347954
				0.359053	0.00217661						0.309943	0.0312444
				0.359119	0.00269951						0.309991	0.029045
				0.359176	0.00437173						0.310045	0.0298242
				0.359241	0.00421447						0.310106	0.0302078
				0.359311	0.00279612						0.310169	0.0256725
				0.359393	0.00170357						0.310221	0.0308064
				0.359469	-0.00166269						0.310286	0.0299774
				0.359556	-0.00345096						0.310347	0.028296
				0.359636	-0.00392772						0.310402	0.023563
				0.359705	-0.00161637						0.310471	0.0198304
				0.359776	-0.00148651						0.310546	0.015097
				0.359859	-0.00425559						0.310599	0.0133756
				0.359939	-0.00392316						0.31065	0.00818046
				0.360011	-0.00521103						0.310701	0.00867634
				0.360092	-0.00349259						0.310761	0.0116954
				0.360167	-0.00311573						0.310818	0.00902454
				0.360249	-0.000664315						0.310878	0.007916
				0.360344	0.000582624						0.310937	0.00657697
				0.360417	-0.00127104						0.31099	0.00249022
				0.360497	-0.00294187						0.311046	-0.0028808
				0.360558	-0.00644165						0.311104	-0.0028743
				0.360633	-0.00827565						0.311172	-0.0029344
				0.360702	-0.010201						0.311238	-0.0035759
				0.360763	-0.0107643						0.311313	-0.0065214
				0.360856	-0.0125666						0.311397	-0.0028537
				0.360936	-0.0140277						0.31147	-0.0034638
				0.361003	-0.0143977						0.311524	-0.003988
				0.36106	-0.0119009						0.311566	-0.0043629
				0.36114	-0.0144499						0.311625	-0.0061367
				0.36121	-0.0138282						0.311697	-0.0035729
				0.361269	-0.0097214						0.31176	-0.0042207
				0.361321	-0.00831519						0.311821	-0.0071265
				0.361382	-0.00359999						0.311879	-0.0081176
				0.361461	-0.003515						0.311942	-0.0118815
				0.361536	-0.00625243						0.312014	-0.0110817
				0.361602	-0.00395859						0.312082	-0.0115589
				0.361673	-0.000932473						0.312133	-0.0147312
				0.361734	-0.00181488						0.312198	-0.0103177
				0.361803	-0.00217047						0.312263	-0.0071479
				0.36189	-0.00409163						0.312325	-0.0042482
				0.361983	-0.00207922						0.312382	-0.0043784
				0.362045	0.00235137						0.312458	-0.0012209
				0.362127	0.00362964						0.31252	-0.0018089
				0.362187	0.00637348						0.312592	0.00012087
				0.362248	0.00666923						0.312653	0.00173687
				0.362313	0.00560122						0.31271	0.00032597
				0.362378	0.00799216						0.312773	-0.0031407
				0.362463	0.00955793						0.312836	-0.0062228
				0.362521	0.00888693						0.312893	-0.0052236
				0.362576	0.00916147						0.312944	-0.0040637
				0.362635	0.0143707						0.312994	-0.0043736
				0.362696	0.0173185						0.31306	-0.0081764
				0.36276	0.0206261						0.313126	-0.0066914
				0.362825	0.0188634						0.313184	-0.0063019
				0.36289	0.0213157						0.313239	-0.002314
				0.362947	0.0202058						0.313297	-0.0027641
				0.363044	0.0224181						0.313371	-0.0022498
				0.363143	0.0237168						0.313433	0.00136855
				0.363193	0.024938						0.313494	-0.0023027
				0.363267	0.0267361						0.313544	-0.0019457
				0.363328	0.0256936						0.313603	0.00050529
				0.363397	0.0283513						0.313675	0.00406032
				0.363465	0.0322029						0.313729	0.00293153
				0.363528	0.0317247						0.313785	0.00133791
				0.363607	0.0316148						0.313857	-5.04e-05
				0.363685	0.0283573						0.313929	-0.0005135
				0.363749	0.0252257						0.31399	0.00214098
				0.363819	0.0242337						0.314054	0.0012528
				0.363891	0.0250042						0.314112	-0.0029747
				0.363951	0.0260926						0.314158	-0.0031146
				0.364026	0.0262279						0.314194	-0.003443
				0.364091	0.0273132						0.314237	-0.0076993
				0.364149	0.0292192						0.314294	-0.0040328
				0.364217	0.0317673						0.314359	-0.0026282
				0.364307	0.0301231						0.31441	-0.0089542
				0.364379	0.0300715						0.314463	-0.0074172
				0.364457	0.0290766						0.314539	-0.0100123
				0.364534	0.0270341						0.314603	-0.0100867
				0.364635	0.0243978						0.314659	-0.0072469
				0.364729	0.0248398						0.31473	-0.0082906
				0.364818	0.026157						0.314797	-0.0092421
				0.364886	0.0285623						0.314858	-0.0089137
				0.364966	0.0287229						0.314926	-0.0116302
				0.365031	0.0302323						0.314997	-0.0131088
				0.365093	0.0286019						0.315051	-0.0143991
				0.365157	0.0292058						0.315108	-0.0145881
				0.365228	0.0288412						0.315166	-0.0114825
				0.365299	0.0274225						0.315221	-0.0124738
				0.36536	0.026246						0.315289	-0.0126632
				0.365413	0.0279643						0.315352	-0.011947
				0.365468	0.0269353						0.315427	-0.0127845
				0.365542	0.026368						0.315489	-0.0079983
				0.365623	0.0267744						0.315548	-0.0068563
				0.365694	0.0255912						0.315595	-0.0102008
				0.365739	0.026705						0.315661	-0.0089112
				0.365792	0.027869						0.31571	-0.0170337
				0.365865	0.0283867						0.315757	-0.0161275
				0.365926	0.0262009						0.31581	-0.0088941
				0.365989	0.0272655						0.315866	-0.0124602
				0.366048	0.0254354						0.315909	-0.0111293
				0.366124	0.0240122						0.315975	-0.0054214
				0.36619	0.0244395						0.316042	-0.0040662
				0.366264	0.0224501						0.316103	0.00120324
				0.36634	0.0227302						0.316169	-0.0007541
				0.366425	0.0207954						0.316243	-0.0001696
				0.366503	0.0229711						0.316308	0.00260537
				0.366557	0.0259409						0.31638	-0.0036768
				0.366632	0.02653						0.316451	-0.0023877
				0.366704	0.0271257						0.31651	-0.0081776
				0.366758	0.0285285						0.316588	-0.0048644
				0.366842	0.0277631						0.316631	-0.0023092
				0.366918	0.0234104						0.316679	0.00073244
				0.366977	0.022769						0.316737	0.00566221
				0.367041	0.0214946						0.316791	0.00607114
				0.367104	0.0220646						0.316851	0.002465
				0.367159	0.0186182						0.31692	0.0010712
				0.367227	0.0173805						0.31698	0.00215741
				0.367318	0.0157484						0.317053	0.00310345
				0.36741	0.0113773						0.317121	0.0032668
				0.367496	0.00809025						0.317181	0.00523237
				0.36755	0.00714158						0.317232	0.00668294
				0.367601	0.0103902						0.317293	0.0060511
				0.367661	0.012972						0.317349	0.00502762
				0.367731	0.0138116						0.317414	0.00456104
				0.3678	0.0140099						0.317473	0.0075496
				0.367874	0.0152718						0.317542	0.00343385
				0.367942	0.0140192						0.317605	0.00651748
				0.367997	0.013498						0.317664	0.008636
				0.368058	0.00813463						0.317725	0.00737344
				0.368145	0.00643306						0.317793	0.00786156
				0.368209	0.00392406						0.317842	0.00999695
				0.368265	0.0037276						0.3179	0.00633093
				0.368345	0.000581743						0.317956	0.00546338
				0.368418	0.00108845						0.31802	0.00585241
				0.368485	0.00148105						0.318081	0.00570274
				0.368544	0.00293017						0.318151	0.00068792
				0.368606	0.00115566						0.318218	0.00711331
				0.36867	0.00225059						0.318283	0.00982241
				0.368733	0.00272058						0.318338	0.00944768
				0.368816	0.00162341						0.318392	0.0134548
				0.368883	0.00306088						0.318462	0.0087002
				0.368952	0.00265256						0.318512	0.00509459
				0.369031	0.00197621						0.318562	0.00418182
				0.369126	0.00319914						0.318611	0.00661282
				0.369181	0.00371806						0.318671	0.00498267
				0.369238	0.00455683						0.318737	0.00288623
				0.369311	0.00462706						0.31879	0.00282449
				0.369398	0.00416791						0.318849	0.00392254
				0.369482	0.00248164						0.318916	0.00701632
				0.369553	0.00387095						0.318964	0.00400306
				0.369623	0.00448064						0.319006	0.00089898
				0.369686	0.00389966						0.31906	0.0017694
				0.369735	0.00199633						0.31912	0.00433089
				0.369819	0.000559805						0.319175	0.00368704
				0.369892	0.00387438						0.319237	-0.0006206
				0.369954	0.0028769						0.319299	-0.0016929
				0.370016	0.000416596						0.31937	-0.002765
				0.370057	0.00373736						0.319425	-0.0040991
				0.37013	0.00648047						0.319485	-0.0074154
				0.370204	0.00283268						0.31954	-0.0061859
				0.37026	0.00376656						0.319595	-0.0072751
				0.370312	0.00528176						0.31965	-0.0073807
				0.370368	0.00331954						0.319712	-0.010715
				0.370426	0.0033403						0.319776	-0.0137107
				0.370494	0.00207196						0.319829	-0.0182459
				0.370566	0.00132149						0.319882	-0.0189682
				0.370642	0.00311191						0.319939	-0.0163824
				0.370715	0.00297797						0.320012	-0.0220264
				0.370797	0.00607615						0.320075	-0.0190728
				0.370868	0.00727043						0.320126	-0.014296
				0.37094	0.00770225						0.320196	-0.0143868
				0.370994	0.00641067						0.320264	-0.0127608
				0.371051	0.00429052						0.320316	-0.0088609
				0.371123	0.00452095						0.320365	-0.0075414
				0.37121	0.00262509						0.320424	-0.0060829
				0.371305	0.00100505						0.320487	-0.0010588
				0.371384	-0.000754976						0.320561	-0.0038318
				0.371459	-0.000391027						0.320628	-0.0064523
				0.371532	0.00142439						0.32068	-0.0037105
				0.371593	0.00213325						0.320749	-0.0046848
				0.371648	-0.000998859						0.320816	-0.0026991
				0.371704	0.000940504						0.320884	-0.0085413
				0.371779	-0.00189785						0.320943	-0.0101339
				0.371858	-0.00509043						0.320997	-0.0148872
				0.371922	-0.00473202						0.321043	-0.0135257
				0.371996	-0.00598019						0.321109	-0.0084395
				0.372066	-0.00705504						0.321161	-0.0057188
				0.372157	-0.00942069						0.321202	-0.0095772
				0.372235	-0.00860172						0.321255	-0.0109176
				0.372297	-0.00845316						0.321317	-0.0085999
				0.372355	-0.00865983						0.321374	-0.0052576
				0.372423	-0.0100763						0.321434	-0.0070913
				0.372484	-0.0074476						0.321498	-0.01023
				0.372552	-0.0065546						0.321557	-0.0124951
				0.372618	-0.00630931						0.321629	-0.0137478
				0.372678	-0.00329609						0.321689	-0.0121125
				0.372765	-3.28656e-05						0.321739	-0.0021106
				0.372816	-0.000170534						0.321789	-0.001146
				0.372878	0.00072785						0.321839	-0.0036134
				0.372953	-0.000343356						0.321897	0.00180549
				0.373016	0.00222025						0.321948	0.00257129
				0.373096	0.0011083						0.321998	0.00426212
				0.373169	0.00149247						0.322043	0.00593415
				0.373234	0.00155631						0.322109	0.00462497
				0.373305	-0.00086124						0.322183	0.0134623
				0.373378	0.00405965						0.322239	0.00966396
				0.373429	0.00541703						0.32229	0.00499945
				0.373488	0.00412314						0.322339	0.00431593
				0.373552	-0.000272818						0.322396	0.00013081
				0.373632	0.00343758						0.322445	0.00151974
				0.373703	0.00143924						0.322493	-0.0039785
				0.373768	-0.00222503						0.322536	-0.0069221
				0.373832	0.00149292						0.322595	-0.0082704
				0.373901	-0.00214037						0.322669	-0.0138136
				0.37396	-0.00265506						0.32273	-0.0140075
				0.374014	-0.00337635						0.322781	-0.0127534
				0.374069	-0.00387708						0.322854	-0.0116755
				0.374131	-0.00349023						0.322909	-0.0115234
				0.374195	-0.00579308						0.322954	-0.0178821
				0.374275	-0.0054448						0.323011	-0.0207205
				0.374343	-0.00404213						0.323059	-0.0226015
				0.374422	-0.00199616						0.323125	-0.0205462
				0.374503	-0.00502297						0.323186	-0.0203324
				0.374579	-0.0108921						0.323242	-0.0174137
				0.374652	-0.0112883						0.323297	-0.0136517
				0.374724	-0.0143372						0.323357	-0.0113179
				0.374806	-0.0163583						0.323428	-0.0116491
				0.374884	-0.0160106						0.323481	-0.0120728
				0.374948	-0.0165797						0.323525	-0.0151412
				0.375004	-0.0154092						0.323574	-0.0162291
				0.375044	-0.0115958						0.323635	-0.0138202
				0.375103	-0.0113307						0.323709	-0.0162633
				0.37517	-0.0123057						0.323768	-0.0155528
				0.375228	-0.0089423						0.323836	-0.0168107
				0.375291	-0.0117753						0.323899	-0.0129149
				0.375346	-0.0113976						0.323964	-0.0077159
				0.375397	-0.0102268						0.324021	-0.0047295
				0.375456	-0.0104104						0.324078	-0.0078302
				0.375523	-0.0132138						0.324137	-0.0081074
				0.375592	-0.0133725						0.324184	-0.0092181
				0.375656	-0.0111448						0.32423	-0.0170507
				0.375726	-0.0129814						0.324287	-0.0129432
				0.375807	-0.0139678						0.324341	-0.0124467
				0.37587	-0.0136404						0.324384	-0.0168561
				0.375936	-0.0135928						0.324443	-0.0208356
				0.376017	-0.0155861						0.324494	-0.0244221
				0.37608	-0.017397						0.324549	-0.0250211
				0.376138	-0.0170832						0.324609	-0.0274311
				0.376195	-0.0204168						0.324666	-0.0252114
				0.376248	-0.0183381						0.324723	-0.0279082
				0.376323	-0.0168458						0.324801	-0.0246771
				0.376395	-0.0157993						0.32485	-0.0248794
				0.37649	-0.0185272						0.32491	-0.0233867
				0.376567	-0.015366						0.324986	-0.0228848
				0.376641	-0.0158357						0.325061	-0.0214475
				0.376717	-0.0168415						0.325118	-0.0178954
				0.376795	-0.0180058						0.325177	-0.0191914
				0.376846	-0.0152065						0.325232	-0.0176663
				0.376903	-0.0160712						0.325287	-0.0161526
				0.376963	-0.0188236						0.325349	-0.0140001
				0.377025	-0.0183732						0.325406	-0.008756
				0.377092	-0.0172939						0.325472	-0.0100683
				0.377174	-0.0186255						0.325532	-0.0100115
				0.377258	-0.0196185						0.325591	-0.0123313
				0.377347	-0.0194783						0.325647	-0.0099184
				0.377403	-0.0179634						0.325709	-0.0062659
				0.377456	-0.0201492						0.32577	-0.0059398
				0.377522	-0.0231129						0.325818	-0.0064482
				0.37759	-0.0218241						0.325865	-0.0052284
				0.377647	-0.0222138						0.325915	-0.0086708
				0.377705	-0.0249641						0.325985	-0.0053487
				0.377765	-0.0293732						0.326042	-0.0023465
				0.377839	-0.0305788						0.326095	-0.001701
				0.377892	-0.0262473						0.326146	-0.0024029
				0.377944	-0.0271011						0.32621	-0.0034046
				0.378019	-0.0284742						0.326257	-0.0056595
				0.378073	-0.0289043						0.326301	-0.004148
				0.378125	-0.0286913						0.326345	-0.0051286
				0.378181	-0.0306367						0.326403	-0.0025274
				0.378268	-0.0338366						0.326469	-0.0040438
				0.378362	-0.0339605						0.326529	-0.0051806
				0.378425	-0.0344556						0.326581	-0.0054155
				0.378476	-0.0361198						0.326641	0.00146245
				0.37852	-0.0372129						0.326697	0.00199138
				0.378573	-0.0377506						0.32676	0.0122413
				0.378645	-0.0390155						0.326812	0.0156122
				0.37871	-0.0377312						0.326849	0.0103767
				0.378779	-0.0399554						0.3269	0.00639481
				0.378833	-0.0387937						0.326963	0.00689903
				0.378894	-0.0371668						0.327037	0.0104171
				0.378965	-0.0372058						0.327113	0.00933653
				0.379029	-0.0340775						0.327178	0.00783157
				0.379087	-0.0355835						0.327223	0.009559
				0.379158	-0.0359859						0.327271	0.00947733
				0.37923	-0.0351252						0.327314	0.0112804
				0.379301	-0.0320503						0.327363	0.0206604
				0.379362	-0.0325436						0.327426	0.0184136
				0.379424	-0.0316172						0.32749	0.019318
				0.379486	-0.0319616						0.32754	0.0208243
				0.379546	-0.0308703						0.327603	0.0200596
				0.37962	-0.0284493						0.327671	0.0180575
				0.379696	-0.0287504						0.327732	0.0182043
				0.379747	-0.0281977						0.327781	0.0173142
				0.379802	-0.0267441						0.327823	0.0191689
				0.379863	-0.0233711						0.327873	0.0182935
				0.379911	-0.0196187						0.327922	0.0114931
				0.379969	-0.0189855						0.327967	0.0137381
				0.380045	-0.0206381						0.328019	0.0138146
				0.38011	-0.0204527						0.328073	0.0164968
				0.380184	-0.0147618						0.32813	0.0173881
				0.380253	-0.0205009						0.328192	0.0193521
				0.38031	-0.0175799						0.328247	0.0183024
				0.380375	-0.0147887						0.328307	0.0208966
				0.380432	-0.015326						0.328368	0.0226537
				0.380503	-0.01332						0.328423	0.0273735
				0.380576	-0.0157123						0.328481	0.0274303
				0.380661	-0.0154717						0.328539	0.0283031
				0.380719	-0.0158061						0.328595	0.030388
				0.380781	-0.0146746						0.328641	0.0297715
				0.380838	-0.0125037						0.328692	0.0375291
				0.380896	-0.008715						0.328756	0.0382579
				0.380958	-0.00768031						0.328816	0.0403205
				0.38102	-0.00555898						0.328874	0.0370176
				0.381078	-0.00597193						0.328931	0.0364311
				0.381136	-0.00417092						0.328989	0.0369831
				0.381196	-0.00449835						0.329051	0.0382749
				0.381251	-0.00202589						0.329102	0.0387365
				0.381325	-0.000912787						0.329161	0.0395168
				0.381386	0.00112678						0.329208	0.0378891
				0.381451	0.00104578						0.329262	0.0400938
				0.381523	0.00290677						0.329312	0.0403358
				0.381599	0.00151683						0.329371	0.036154
				0.381655	0.00725037						0.329421	0.0365329
				0.381736	0.00670966						0.32947	0.0375009
				0.381805	0.00933986						0.329515	0.0365667
				0.381858	0.0125581						0.329564	0.0350989
				0.381919	0.0143475						0.329631	0.0297129
				0.381972	0.0146505						0.329684	0.0282538
				0.382029	0.014638						0.329748	0.0254263
				0.382099	0.0158548						0.329805	0.0246098
				0.382155	0.0145106						0.329863	0.0272488
				0.382229	0.0146458						0.329927	0.0301871
				0.382294	0.0183077						0.32998	0.0289005
				0.382359	0.0183961						0.330045	0.0297002
				0.382442	0.0169774						0.330103	0.0329515
				0.382494	0.0164973						0.330166	0.038845
				0.382551	0.0159313						0.330233	0.0388515
				0.382615	0.0162121						0.330293	0.0367142
				0.382676	0.0147776						0.330344	0.0374409
[truncated: 1,737 more rows]

## Sheet: Supplementary figure 12
Supplementary Figure 12a
	DNTTIP1 1-150		DNTTIP1 51-150		DNTTIP1 1-130
	UV 1_280		UV 1_280 (1)		UV 1_280 (2)
	ml	mAU	ml	mAU	ml	mAU
	0.001	1.51748	0.002	-0.378321	0.001	0.644193
	0.003	1.51786	0.006	-0.522214	0.003	-0.375944
	0.004	1.51798	0.009	-0.632548	0.004	-0.453981
	0.006	1.51861	0.012	-0.740639	0.006	-0.516336
	0.007	1.51879	0.015	-0.846248	0.007	-0.569629
	0.009	1.5195	0.018	-0.943702	0.009	-0.62054
	0.01	-0.0607477	0.022	-1.02942	0.01	-0.67167
	0.012	-0.138602	0.025	-1.09837	0.012	-0.723978
	0.013	-0.193625	0.028	-1.13541	0.013	-0.776946
	0.015	-0.240872	0.031	-1.12925	0.015	-0.829764
	0.016	-0.286504	0.035	-1.09706	0.017	-0.882849
	0.018	-0.332915	0.038	-1.0546	0.018	-0.935718
	0.019	-0.377783	0.041	-0.999128	0.02	-0.988405
	0.021	-0.424128	0.044	-0.932804	0.021	-1.04143
	0.022	-0.470748	0.047	-0.858992	0.023	-1.09499
	0.024	-0.517723	0.051	-0.779212	0.024	-1.14873
	0.026	-0.563984	0.054	-0.696082	0.026	-1.20017
	0.027	-0.610623	0.057	-0.611608	0.027	-1.2452
	0.029	-0.658448	0.06	-0.533035	0.029	-1.27673
	0.03	-0.706523	0.064	-0.463936	0.03	-1.29748
	0.032	-0.75402	0.067	-0.407789	0.032	-1.31138
	0.033	-0.801262	0.07	-0.358515	0.033	-1.32186
	0.035	-0.847702	0.073	-0.304037	0.035	-1.33087
	0.036	-0.892572	0.076	-0.253325	0.037	-1.33866
	0.038	-0.932513	0.08	-0.210449	0.038	-1.3457
	0.039	-0.974192	0.083	-0.177313	0.04	-1.35287
	0.041	-1.01413	0.086	-0.15342	0.041	-1.35976
	0.042	-1.05178	0.089	-0.136725	0.043	-1.3651
	0.044	-1.08406	0.092	-0.124061	0.044	-1.3715
	0.045	-1.10626	0.096	-0.114942	0.046	-1.37727
	0.047	-1.11608	0.099	-0.10781	0.047	-1.38263
	0.048	-1.11578	0.102	-0.102157	0.049	-1.38807
	0.05	-1.10959	0.105	-0.0974968	0.05	-1.39403
	0.052	-1.10044	0.109	-0.0939199	0.052	-1.39887
	0.053	-1.08948	0.112	-0.0892712	0.054	-1.40311
	0.055	-1.0759	0.115	-0.0814899	0.055	-1.40775
	0.056	-1.06038	0.118	-0.0716171	0.057	-1.41224
	0.058	-1.04245	0.121	-0.0590332	0.058	-1.41623
	0.059	-1.02239	0.125	-0.0448901	0.06	-1.42064
	0.061	-1.00075	0.128	-0.0276672	0.061	-1.42434
	0.062	-0.977787	0.131	-0.00773107	0.063	-1.42863
	0.064	-0.953036	0.134	0.0155496	0.064	-1.43342
	0.065	-0.926228	0.138	0.0401144	0.066	-1.43599
	0.067	-0.897718	0.141	0.0669163	0.067	-1.43935
	0.068	-0.867796	0.144	0.0915589	0.069	-1.44327
	0.07	-0.835916	0.147	0.114143	0.07	-1.4469
	0.071	-0.800987	0.15	0.135666	0.072	-1.45035
	0.073	-0.766505	0.154	0.154351	0.074	-1.45443
	0.074	-0.731345	0.157	0.170547	0.075	-1.45853
	0.076	-0.696303	0.16	0.182836	0.077	-1.46229
	0.078	-0.660315	0.163	0.194256	0.078	-1.46664
	0.079	-0.624946	0.167	0.202541	0.08	-1.47066
	0.081	-0.589933	0.17	0.205767	0.081	-1.47426
	0.082	-0.557024	0.173	0.20569	0.083	-1.47846
	0.084	-0.525761	0.176	0.201323	0.084	-1.48291
	0.085	-0.495372	0.179	0.194698	0.086	-1.48552
	0.087	-0.467081	0.183	0.186623	0.087	-1.48866
	0.088	-0.440469	0.186	0.176851	0.089	-1.49087
	0.09	-0.414862	0.189	0.166333	0.091	-1.49389
	0.091	-0.390816	0.192	0.156207	0.092	-1.49641
	0.093	-0.367207	0.195	0.147019	0.094	-1.49918
	0.094	-0.341556	0.199	0.136138	0.095	-1.50217
	0.096	-0.316605	0.202	0.125177	0.097	-1.5046
	0.097	-0.292108	0.205	0.11563	0.098	-1.50676
	0.099	-0.26791	0.208	0.106387	0.1	-1.50877
	0.1	-0.245196	0.212	0.098706	0.101	-1.5111
	0.102	-0.224124	0.215	0.0912528	0.103	-1.51293
	0.104	-0.203935	0.218	0.0843626	0.104	-1.51523
	0.105	-0.184266	0.221	0.0792396	0.106	-1.51731
	0.107	-0.16518	0.224	0.0737409	0.107	-1.52094
	0.108	-0.147534	0.228	0.0683652	0.109	-1.52306
	0.11	-0.131377	0.231	0.0631055	0.111	-1.52465
	0.111	-0.117545	0.234	0.0563909	0.112	-1.52719
	0.113	-0.106298	0.237	0.0520929	0.114	-1.52965
	0.114	-0.0953429	0.241	0.047048	0.115	-1.53114
	0.116	-0.0846805	0.244	0.0419249	0.117	-1.53224
	0.117	-0.0754624	0.247	0.0365293	0.118	-1.5335
	0.119	-0.0676424	0.25	0.031048	0.12	-1.53471
	0.12	-0.0606158	0.253	0.0248996	0.121	-1.53565
	0.122	-0.0544849	0.257	0.019579	0.123	-1.53668
	0.123	-0.0497272	0.26	0.0149023	0.124	-1.53699
	0.125	-0.0453333	0.263	0.00936123	0.126	-1.53791
	0.126	-0.0406447	0.266	0.0027626	0.128	-1.53927
	0.128	-0.0365981	0.269	-0.000420449	0.129	-1.54027
	0.13	-0.0333872	0.273	-0.00348317	0.131	-1.54177
	0.131	-0.0299515	0.276	-0.00796921	0.132	-1.54238
	0.133	-0.0260754	0.279	-0.0111838	0.134	-1.54428
	0.134	-0.0220662	0.282	-0.0145795	0.135	-1.54639
	0.136	-0.0178995	0.286	-0.0181187	0.137	-1.54812
	0.137	-0.013608	0.289	-0.0213991	0.138	-1.54996
	0.139	-0.00856725	0.292	-0.0232555	0.14	-1.55119
	0.14	-0.00217113	0.295	-0.0259299	0.141	-1.55323
	0.142	0.00465233	0.298	-0.0302961	0.143	-1.55503
	0.143	0.0110646	0.302	-0.0325225	0.144	-1.55759
	0.145	0.0173843	0.305	-0.034216	0.146	-1.55877
	0.146	0.0232825	0.308	-0.0373235	0.148	-1.56054
	0.148	0.0293061	0.311	-0.0411417	0.149	-1.56137
	0.149	0.0374681	0.315	-0.0433209	0.151	-1.56296
	0.151	0.0469153	0.318	-0.0464651	0.152	-1.56503
	0.152	0.0554641	0.321	-0.0484217	0.154	-1.56652
	0.154	0.0636942	0.324	-0.0506312	0.155	-1.56854
	0.156	0.0721345	0.327	-0.0541003	0.157	-1.57055
	0.157	0.0806216	0.331	-0.0581466	0.158	-1.57215
	0.159	0.0903647	0.334	-0.0607869	0.16	-1.57392
	0.16	0.100329	0.337	-0.0626285	0.161	-1.57534
	0.162	0.112482	0.34	-0.0647441	0.163	-1.57708
	0.163	0.124854	0.344	-0.0662257	0.165	-1.57859
	0.165	0.136436	0.347	-0.0695359	0.166	-1.57919
	0.166	0.148269	0.35	-0.0714999	0.168	-1.57994
	0.168	0.160401	0.353	-0.0740225	0.169	-1.5804
	0.169	0.172519	0.356	-0.0759631	0.171	-1.58216
	0.171	0.183782	0.36	-0.0766007	0.172	-1.58375
	0.172	0.195563	0.363	-0.0781588	0.174	-1.58501
	0.174	0.20778	0.366	-0.0784169	0.175	-1.58488
	0.175	0.219389	0.369	-0.0794531	0.177	-1.5845
	0.177	0.23	0.372	-0.08031	0.178	-1.58478
	0.178	0.23949	0.376	-0.0803708	0.18	-1.5853
	0.18	0.248111	0.379	-0.0801861	0.181	-1.58631
	0.182	0.255617	0.382	-0.0803918	0.183	-1.58583
	0.183	0.262499	0.385	-0.0816858	0.185	-1.58483
	0.185	0.269881	0.389	-0.0831576	0.186	-1.58464
	0.186	0.276671	0.392	-0.0834655	0.188	-1.58379
	0.188	0.281474	0.395	-0.0860033	0.189	-1.58302
	0.189	0.285362	0.398	-0.0877697	0.191	-1.58256
	0.191	0.289174	0.401	-0.0893817	0.192	-1.58071
	0.192	0.29285	0.405	-0.0909458	0.194	-1.57871
	0.194	0.296058	0.408	-0.0921168	0.195	-1.576
	0.195	0.298268	0.411	-0.0944256	0.197	-1.57279
	0.197	0.299994	0.414	-0.0966064	0.198	-1.57038
	0.198	0.299865	0.418	-0.0980489	0.2	-1.56856
	0.2	0.298768	0.421	-0.0991029	0.202	-1.56573
	0.201	0.29774	0.424	-0.0990914	0.203	-1.56198
	0.203	0.296556	0.427	-0.100316	0.205	-1.55872
	0.204	0.295088	0.43	-0.100872	0.206	-1.55441
	0.206	0.292395	0.434	-0.101273	0.208	-1.55196
	0.208	0.289124	0.437	-0.101648	0.209	-1.54859
	0.209	0.28528	0.44	-0.103395	0.211	-1.54448
	0.211	0.281006	0.443	-0.105305	0.212	-1.5401
	0.212	0.276489	0.447	-0.106294	0.214	-1.53573
	0.214	0.2718	0.45	-0.107156	0.215	-1.53144
	0.215	0.266884	0.453	-0.107692	0.217	-1.52705
	0.217	0.262214	0.456	-0.109353	0.218	-1.52233
	0.218	0.257723	0.459	-0.109664	0.22	-1.51721
	0.22	0.253641	0.463	-0.11103	0.222	-1.51149
	0.221	0.24949	0.466	-0.112046	0.223	-1.505
	0.223	0.245245	0.469	-0.112316	0.225	-1.49912
	0.224	0.241973	0.472	-0.111422	0.226	-1.49418
	0.226	0.239095	0.475	-0.111365	0.228	-1.48773
	0.227	0.236153	0.479	-0.110255	0.229	-1.48111
	0.229	0.232637	0.482	-0.109552	0.231	-1.47467
	0.23	0.228201	0.485	-0.110949	0.232	-1.46832
	0.232	0.225108	0.488	-0.110063	0.234	-1.46267
	0.234	0.221773	0.492	-0.1095	0.235	-1.45698
	0.235	0.217246	0.495	-0.109725	0.237	-1.45151
	0.237	0.21576	0.498	-0.110551	0.239	-1.44565
	0.238	0.212572	0.501	-0.109926	0.24	-1.43928
	0.24	0.209539	0.504	-0.109214	0.242	-1.43307
	0.241	0.205942	0.508	-0.110093	0.243	-1.42676
	0.243	0.203538	0.511	-0.110544	0.245	-1.42027
	0.244	0.201022	0.514	-0.110449	0.246	-1.41303
	0.246	0.1993	0.517	-0.111086	0.248	-1.40731
	0.247	0.196875	0.521	-0.111552	0.249	-1.40116
	0.249	0.193404	0.524	-0.112967	0.251	-1.39536
	0.25	0.190616	0.527	-0.113196	0.252	-1.39038
	0.252	0.188741	0.53	-0.112382	0.254	-1.38411
	0.253	0.186577	0.533	-0.110679	0.255	-1.37772
	0.255	0.184227	0.537	-0.110734	0.257	-1.37095
	0.256	0.182026	0.54	-0.11106	0.259	-1.36468
	0.258	0.179031	0.543	-0.110736	0.26	-1.35831
	0.26	0.176843	0.546	-0.111285	0.262	-1.35159
	0.261	0.174117	0.55	-0.111355	0.263	-1.34561
	0.263	0.170847	0.553	-0.109212	0.265	-1.33921
	0.264	0.167641	0.556	-0.107001	0.266	-1.33266
	0.266	0.165065	0.559	-0.103903	0.268	-1.32513
	0.267	0.163398	0.562	-0.100341	0.269	-1.31773
	0.269	0.163017	0.566	-0.0994667	0.271	-1.31203
	0.27	0.160814	0.569	-0.0990779	0.272	-1.30483
	0.272	0.159014	0.572	-0.0982617	0.274	-1.29691
	0.273	0.157847	0.575	-0.0984342	0.276	-1.28867
	0.275	0.155079	0.578	-0.0969091	0.277	-1.27974
	0.276	0.153772	0.582	-0.0950609	0.279	-1.27014
	0.278	0.152308	0.585	-0.09436	0.28	-1.26023
	0.279	0.149452	0.588	-0.0933629	0.282	-1.24996
	0.281	0.147743	0.591	-0.0941411	0.283	-1.23904
	0.282	0.1463	0.595	-0.0945532	0.285	-1.22776
	0.284	0.143964	0.598	-0.0950848	0.286	-1.21674
	0.286	0.142099	0.601	-0.0954753	0.288	-1.20485
	0.287	0.140618	0.604	-0.0955995	0.289	-1.19214
	0.289	0.13844	0.607	-0.0953619	0.291	-1.1791
	0.29	0.136363	0.611	-0.095516	0.292	-1.16448
	0.292	0.135146	0.614	-0.0963322	0.294	-1.14885
	0.293	0.133634	0.617	-0.0973279	0.296	-1.13308
	0.295	0.132022	0.62	-0.0990027	0.297	-1.11726
	0.296	0.130631	0.624	-0.100741	0.299	-1.10192
	0.298	0.128783	0.627	-0.0998268	0.3	-1.08576
	0.299	0.127062	0.63	-0.0988263	0.302	-1.06904
	0.301	0.125012	0.633	-0.0994865	0.303	-1.05245
	0.302	0.12329	0.636	-0.099281	0.305	-1.03483
	0.304	0.122218	0.64	-0.0986672	0.306	-1.01804
	0.305	0.120291	0.643	-0.0975166	0.308	-1.00078
	0.307	0.117953	0.646	-0.0969884	0.309	-0.982632
	0.308	0.11669	0.649	-0.0966993	0.311	-0.965446
	0.31	0.115351	0.653	-0.095853	0.313	-0.946436
	0.312	0.114532	0.656	-0.0945252	0.314	-0.927944
	0.313	0.113039	0.659	-0.0926666	0.316	-0.909177
	0.315	0.111132	0.662	-0.0918264	0.317	-0.890883
	0.316	0.111062	0.665	-0.0933996	0.319	-0.872831
	0.318	0.111113	0.669	-0.093446	0.32	-0.855004
	0.319	0.109904	0.672	-0.0931335	0.322	-0.837491
	0.321	0.109734	0.675	-0.0932552	0.323	-0.820258
	0.322	0.110061	0.678	-0.0933442	0.325	-0.803534
	0.324	0.109619	0.681	-0.0942578	0.326	-0.787473
	0.325	0.109804	0.685	-0.0945387	0.328	-0.771161
	0.327	0.110658	0.688	-0.0959549	0.329	-0.755996
	0.328	0.111349	0.691	-0.0942779	0.331	-0.73994
	0.33	0.110265	0.694	-0.0933975	0.333	-0.724104
	0.331	0.109139	0.698	-0.0931729	0.334	-0.708237
	0.333	0.108921	0.701	-0.0922677	0.336	-0.693453
	0.334	0.108035	0.704	-0.0914539	0.337	-0.679322
	0.336	0.107455	0.707	-0.091375	0.339	-0.664916
	0.338	0.107192	0.71	-0.0917426	0.34	-0.650136
	0.339	0.107527	0.714	-0.0912999	0.342	-0.635958
	0.341	0.106814	0.717	-0.0913704	0.343	-0.622668
	0.342	0.105216	0.72	-0.090756	0.345	-0.609181
	0.344	0.104758	0.723	-0.089517	0.346	-0.595112
	0.345	0.10314	0.727	-0.089677	0.348	-0.581708
	0.347	0.102286	0.73	-0.0914251	0.35	-0.568415
	0.348	0.100961	0.733	-0.0936857	0.351	-0.557306
	0.35	0.0999416	0.736	-0.096315	0.353	-0.545416
	0.351	0.100572	0.739	-0.0977219	0.354	-0.533294
	0.353	0.0993691	0.743	-0.0985509	0.356	-0.521295
	0.354	0.0982574	0.746	-0.101038	0.357	-0.509484
	0.356	0.0972662	0.749	-0.101464	0.359	-0.497148
	0.357	0.0972242	0.752	-0.103184	0.36	-0.484761
	0.359	0.0950067	0.755	-0.103653	0.362	-0.472855
	0.36	0.0943191	0.759	-0.104275	0.363	-0.460612
	0.362	0.0931751	0.762	-0.104709	0.365	-0.447606
	0.364	0.0916408	0.765	-0.105621	0.366	-0.43468
	0.365	0.0892765	0.768	-0.105864	0.368	-0.421514
	0.367	0.0871976	0.772	-0.105794	0.37	-0.407285
	0.368	0.0864567	0.775	-0.105464	0.371	-0.392597
	0.37	0.0858936	0.778	-0.103669	0.373	-0.378381
	0.371	0.0837469	0.781	-0.103153	0.374	-0.363451
	0.373	0.0842084	0.784	-0.103806	0.376	-0.350349
	0.374	0.0830549	0.788	-0.103924	0.377	-0.334975
	0.376	0.0821488	0.791	-0.104535	0.379	-0.318469
	0.377	0.0812674	0.794	-0.106577	0.38	-0.301002
	0.379	0.0803498	0.797	-0.109439	0.382	-0.283762
	0.38	0.0796737	0.801	-0.112099	0.383	-0.266604
	0.382	0.0803385	0.804	-0.113171	0.385	-0.248269
	0.383	0.0797775	0.807	-0.112584	0.387	-0.22894
	0.385	0.0796664	0.81	-0.112316	0.388	-0.20905
	0.386	0.0797921	0.813	-0.112659	0.39	-0.188258
	0.388	0.0791369	0.817	-0.112031	0.391	-0.165999
	0.39	0.0790896	0.82	-0.112493	0.393	-0.143016
	0.391	0.078562	0.823	-0.11363	0.394	-0.120131
	0.393	0.0779851	0.826	-0.115005	0.396	-0.0972934
	0.394	0.077355	0.83	-0.115021	0.397	-0.0742681
	0.396	0.077038	0.833	-0.114834	0.399	-0.0515276
	0.397	0.0774677	0.836	-0.112847	0.4	-0.028705
	0.399	0.0775986	0.839	-0.112772	0.402	-0.00590543
	0.4	0.077886	0.842	-0.112183	0.403	0.0145288
	0.402	0.0782408	0.846	-0.11289	0.405	0.0331833
	0.403	0.0780942	0.849	-0.113109	0.407	0.0524576
	0.405	0.0776601	0.852	-0.114986	0.408	0.0686797
	0.406	0.0772137	0.855	-0.115432	0.41	0.085351
	0.408	0.0771954	0.858	-0.115456	0.411	0.101682
	0.409	0.0761691	0.862	-0.115451	0.413	0.11517
	0.411	0.0755242	0.865	-0.115429	0.414	0.128405
	0.412	0.0759776	0.868	-0.113865	0.416	0.138934
	0.414	0.0756799	0.871	-0.114383	0.417	0.14823
	0.416	0.0748151	0.875	-0.11451	0.419	0.156126
	0.417	0.0732753	0.878	-0.114291	0.42	0.163926
	0.419	0.0713518	0.881	-0.115218	0.422	0.171463
	0.42	0.0701341	0.884	-0.116483	0.424	0.177265
	0.422	0.069001	0.887	-0.116755	0.425	0.180775
	0.423	0.0688927	0.891	-0.117625	0.427	0.183706
	0.425	0.068645	0.894	-0.118234	0.428	0.185191
	0.426	0.0676649	0.897	-0.118489	0.43	0.186746
	0.428	0.0664387	0.9	-0.118538	0.431	0.187693
	0.429	0.0658218	0.904	-0.120168	0.433	0.18696
	0.431	0.0656652	0.907	-0.121004	0.434	0.185176
	0.432	0.0652917	0.91	-0.123016	0.436	0.182867
	0.434	0.0651742	0.913	-0.122188	0.437	0.179112
	0.435	0.0645029	0.916	-0.123785	0.439	0.174311
	0.437	0.0637061	0.92	-0.123691	0.44	0.169574
	0.438	0.0623755	0.923	-0.123098	0.442	0.165626
	0.44	0.0611613	0.926	-0.123898	0.444	0.161001
	0.442	0.0604156	0.929	-0.124577	0.445	0.155816
	0.443	0.060323	0.933	-0.125911	0.447	0.150949
	0.445	0.0597719	0.936	-0.127801	0.448	0.145578
	0.446	0.0598181	0.939	-0.127941	0.45	0.140756
	0.448	0.0604449	0.942	-0.127514	0.451	0.136154
	0.449	0.0608586	0.945	-0.128111	0.453	0.131459
	0.451	0.0600777	0.949	-0.129386	0.454	0.126747
	0.452	0.0595344	0.952	-0.131145	0.456	0.121217
	0.454	0.0600433	0.955	-0.132842	0.457	0.115863
	0.455	0.0609378	0.958	-0.134606	0.459	0.109963
	0.457	0.059723	0.961	-0.134251	0.461	0.103562
	0.458	0.0594561	0.965	-0.133168	0.462	0.0980729
	0.46	0.0576491	0.968	-0.133064	0.464	0.09311
	0.461	0.0565585	0.971	-0.131573	0.465	0.0886634
	0.463	0.0558393	0.974	-0.129609	0.467	0.0835317
	0.464	0.0560325	0.978	-0.129604	0.468	0.0783795
	0.466	0.0565693	0.981	-0.129526	0.47	0.0740824
	0.468	0.0552934	0.984	-0.129198	0.471	0.0701629
	0.469	0.0540317	0.987	-0.128345	0.473	0.0664723
	0.471	0.0523456	0.99	-0.127323	0.474	0.0623907
	0.472	0.0504621	0.994	-0.127437	0.476	0.0586735
	0.474	0.0490416	0.997	-0.129249	0.477	0.0553264
	0.475	0.0479635	1	-0.130401	0.479	0.0520677
	0.477	0.0470717	1.003	-0.131016	0.481	0.0481269
	0.478	0.0464698	1.007	-0.129835	0.482	0.0449931
	0.48	0.0454264	1.01	-0.133054	0.484	0.0421047
	0.481	0.0442002	1.013	-0.135129	0.485	0.0384745
	0.483	0.0431276	1.016	-0.135208	0.487	0.0344747
	0.484	0.0421667	1.019	-0.134285	0.488	0.0312508
	0.486	0.0415218	1.023	-0.134566	0.49	0.0290555
	0.487	0.0409486	1.026	-0.136381	0.491	0.0260009
	0.489	0.040629	1.029	-0.139808	0.493	0.0235231
	0.49	0.0399536	1.032	-0.139404	0.494	0.021497
	0.492	0.0392288	1.036	-0.138277	0.496	0.0193704
	0.494	0.0397486	1.039	-0.137898	0.498	0.0166466
	0.495	0.0399662	1.042	-0.139244	0.499	0.013392
	0.497	0.041328	1.045	-0.139925	0.501	0.0100578
	0.498	0.0405348	1.048	-0.139375	0.502	0.0059538
	0.5	0.0400736	1.052	-0.140387	0.504	0.00252352
	0.501	0.0403511	1.055	-0.141587	0.505	-0.000851475
	0.503	0.0384707	1.058	-0.142279	0.507	-0.00387869
	0.504	0.039228	1.061	-0.141439	0.508	-0.00744039
	0.506	0.0395426	1.064	-0.139214	0.51	-0.0109192
	0.507	0.0406525	1.068	-0.137812	0.511	-0.0131195
	0.509	0.0415949	1.071	-0.13673	0.513	-0.0154
	0.51	0.0408945	1.074	-0.137544	0.515	-0.0177253
	0.512	0.0413964	1.077	-0.134652	0.516	-0.0212132
	0.513	0.0420669	1.081	-0.131719	0.518	-0.0228598
	0.515	0.0433247	1.084	-0.128991	0.519	-0.0244873
	0.516	0.0447079	1.087	-0.126666	0.521	-0.0270875
	0.518	0.0457115	1.09	-0.124192	0.522	-0.0303436
	0.52	0.0460884	1.093	-0.121555	0.524	-0.0332031
	0.521	0.0460914	1.097	-0.12111	0.525	-0.0362226
	0.523	0.0456768	1.1	-0.120982	0.527	-0.0401311
	0.524	0.044675	1.103	-0.120137	0.528	-0.0428562
	0.526	0.0443895	1.106	-0.120635	0.53	-0.045226
	0.527	0.0450861	1.11	-0.120719	0.531	-0.047815
	0.529	0.0456201	1.113	-0.121501	0.533	-0.0497198
	0.53	0.0452002	1.116	-0.123147	0.535	-0.0511262
	0.532	0.044395	1.119	-0.124911	0.536	-0.0534256
	0.533	0.0435232	1.122	-0.126476	0.538	-0.055872
	0.535	0.042652	1.126	-0.128582	0.539	-0.0564953
	0.536	0.0424602	1.129	-0.129811	0.541	-0.0583868
	0.538	0.0416258	1.132	-0.130937	0.542	-0.0605841
	0.539	0.0408156	1.135	-0.131087	0.544	-0.0630103
	0.541	0.0414174	1.139	-0.130903	0.545	-0.0643653
	0.542	0.0414089	1.142	-0.130294	0.547	-0.0659783
	0.544	0.0410361	1.145	-0.130104	0.548	-0.068432
	0.546	0.0404245	1.148	-0.130717	0.55	-0.0704891
	0.547	0.0412663	1.151	-0.131327	0.552	-0.0733889
	0.549	0.0417957	1.155	-0.131327	0.553	-0.073335
	0.55	0.0414733	1.158	-0.131247	0.555	-0.0747197
	0.552	0.0407826	1.161	-0.130606	0.556	-0.0758895
	0.553	0.0397882	1.164	-0.131344	0.558	-0.0768386
	0.555	0.0391698	1.167	-0.131813	0.559	-0.0766968
	0.556	0.0389928	1.171	-0.131202	0.561	-0.0773402
	0.558	0.0387136	1.174	-0.131335	0.562	-0.0781544
	0.559	0.0386515	1.177	-0.131614	0.564	-0.0789194
	0.561	0.0386735	1.18	-0.132002	0.565	-0.0796754
	0.562	0.0386842	1.184	-0.132638	0.567	-0.0808157
	0.564	0.0380244	1.187	-0.132686	0.568	-0.0824511
	0.565	0.0372233	1.19	-0.132746	0.57	-0.0835822
	0.567	0.0373917	1.193	-0.132895	0.572	-0.0838018
	0.568	0.0378562	1.196	-0.13396	0.573	-0.083613
	0.57	0.0386551	1.2	-0.133722	0.575	-0.0836655
	0.572	0.0388682	1.203	-0.134341	0.576	-0.0846739
	0.573	0.0390722	1.206	-0.135305	0.578	-0.0842457
	0.575	0.0399605	1.209	-0.136631	0.579	-0.0842565
	0.576	0.0407403	1.213	-0.137802	0.581	-0.0850026
	0.578	0.0406144	1.216	-0.138177	0.582	-0.0860307
	0.579	0.0399915	1.219	-0.136755	0.584	-0.087285
	0.581	0.0403743	1.222	-0.136416	0.585	-0.0876349
	0.582	0.0411322	1.225	-0.135379	0.587	-0.0888411
	0.584	0.0414158	1.229	-0.133389	0.589	-0.0882675
	0.585	0.0418248	1.232	-0.131511	0.59	-0.0907274
	0.587	0.0414363	1.235	-0.130618	0.592	-0.091532
	0.588	0.0422025	1.238	-0.128577	0.593	-0.0923961
	0.59	0.0417379	1.241	-0.127137	0.595	-0.0927601
	0.591	0.0406451	1.245	-0.12476	0.596	-0.0939872
	0.593	0.0411587	1.248	-0.122579	0.598	-0.094707
	0.594	0.0415188	1.251	-0.121195	0.599	-0.0960066
	0.596	0.0410971	1.254	-0.122254	0.601	-0.096543
	0.598	0.0408151	1.258	-0.121433	0.602	-0.0984687
	0.599	0.0410883	1.261	-0.121575	0.604	-0.100136
	0.601	0.0418555	1.264	-0.121521	0.605	-0.100484
	0.602	0.0420313	1.267	-0.12238	0.607	-0.102488
	0.604	0.0426064	1.27	-0.123154	0.609	-0.104232
	0.605	0.0435243	1.274	-0.12424	0.61	-0.104686
	0.607	0.0435798	1.277	-0.125328	0.612	-0.105806
	0.608	0.0434013	1.28	-0.125713	0.613	-0.106323
	0.61	0.0434806	1.283	-0.127758	0.615	-0.108291
	0.611	0.0428802	1.287	-0.128275	0.616	-0.109673
	0.613	0.0418384	1.29	-0.128817	0.618	-0.109671
	0.614	0.0416422	1.293	-0.130024	0.619	-0.110856
	0.616	0.0416576	1.296	-0.130485	0.621	-0.111021
	0.617	0.0405408	1.299	-0.13278	0.622	-0.111898
	0.619	0.0393498	1.303	-0.134042	0.624	-0.112114
	0.62	0.0383293	1.306	-0.134629	0.626	-0.113335
	0.622	0.0372439	1.309	-0.133877	0.627	-0.114046
	0.624	0.0368044	1.312	-0.135223	0.629	-0.114748
	0.625	0.0365851	1.316	-0.136784	0.63	-0.11546
	0.627	0.036991	1.319	-0.139004	0.632	-0.116426
	0.628	0.0382847	1.322	-0.138263	0.633	-0.117714
	0.63	0.0388637	1.325	-0.137101	0.635	-0.118061
	0.631	0.03893	1.328	-0.137399	0.636	-0.118813
	0.633	0.040147	1.332	-0.136637	0.638	-0.119446
	0.634	0.0414509	1.335	-0.135589	0.639	-0.11916
	0.636	0.0420284	1.338	-0.133996	0.641	-0.121012
	0.637	0.042257	1.341	-0.133232	0.642	-0.121778
	0.639	0.0425672	1.344	-0.132982	0.644	-0.121962
	0.64	0.042673	1.348	-0.133434	0.646	-0.123746
	0.642	0.0413798	1.351	-0.134072	0.647	-0.125061
	0.643	0.0411193	1.354	-0.133383	0.649	-0.125883
	0.645	0.0417264	1.357	-0.134992	0.65	-0.126377
	0.646	0.0423708	1.361	-0.13555	0.652	-0.126865
	0.648	0.0425142	1.364	-0.135422	0.653	-0.127183
	0.65	0.0441684	1.367	-0.137227	0.655	-0.127549
	0.651	0.0454652	1.37	-0.139338	0.656	-0.127952
	0.653	0.0458234	1.373	-0.140776	0.658	-0.129417
	0.654	0.0465848	1.377	-0.142251	0.659	-0.130325
	0.656	0.0467899	1.38	-0.143469	0.661	-0.130658
	0.657	0.0474216	1.383	-0.143241	0.663	-0.130831
	0.659	0.0484401	1.386	-0.14182	0.664	-0.130329
	0.66	0.0497112	1.39	-0.139063	0.666	-0.13047
	0.662	0.0512069	1.393	-0.138133	0.667	-0.131081
	0.663	0.0521336	1.396	-0.139356	0.669	-0.131882
	0.665	0.0509748	1.399	-0.140091	0.67	-0.131249
	0.666	0.0496275	1.402	-0.139818	0.672	-0.132109
	0.668	0.0484482	1.406	-0.138032	0.673	-0.132744
	0.669	0.0474741	1.409	-0.137078	0.675	-0.132792
	0.671	0.0467098	1.412	-0.138761	0.676	-0.133258
	0.672	0.0466156	1.415	-0.13958	0.678	-0.133791
	0.674	0.0462156	1.419	-0.141508	0.679	-0.134109
	0.676	0.0458215	1.422	-0.141946	0.681	-0.134676
	0.677	0.0461339	1.425	-0.143174	0.683	-0.135187
	0.679	0.0458105	1.428	-0.143403	0.684	-0.136381
	0.68	0.0461056	1.431	-0.144597	0.686	-0.137813
	0.682	0.0451761	1.435	-0.145497	0.687	-0.139227
	0.683	0.0458479	1.438	-0.146541	0.689	-0.139938
	0.685	0.045721	1.441	-0.147487	0.69	-0.140443
	0.686	0.0454985	1.444	-0.147736	0.692	-0.140757
	0.688	0.0442895	1.447	-0.147281	0.693	-0.140198
	0.689	0.0429836	1.451	-0.147068	0.695	-0.139474
	0.691	0.0422908	1.454	-0.145977	0.696	-0.139472
	0.692	0.0426607	1.457	-0.146178	0.698	-0.139897
	0.694	0.0426618	1.46	-0.147503	0.7	-0.140403
	0.695	0.0430339	1.464	-0.147625	0.701	-0.140295
	0.697	0.0434478	1.467	-0.147039	0.703	-0.139796
	0.698	0.0439619	1.47	-0.147075	0.704	-0.139006
	0.7	0.0436297	1.473	-0.147574	0.706	-0.137794
	0.701	0.0442764	1.476	-0.1477	0.707	-0.13696
	0.703	0.0453344	1.48	-0.148841	0.709	-0.135118
	0.705	0.0458956	1.483	-0.150058	0.71	-0.133187
	0.706	0.0464722	1.486	-0.15094	0.712	-0.131258
	0.708	0.0462653	1.489	-0.149883	0.713	-0.130279
	0.709	0.0458754	1.493	-0.149087	0.715	-0.128615
	0.711	0.0463146	1.496	-0.149039	0.716	-0.12865
	0.712	0.0464715	1.499	-0.150473	0.718	-0.127619
	0.714	0.0468532	1.502	-0.149865	0.72	-0.127256
	0.715	0.047842	1.505	-0.149405	0.721	-0.126383
	0.717	0.04891	1.509	-0.14849	0.723	-0.126355
	0.718	0.049888	1.512	-0.148427	0.724	-0.126708
	0.72	0.0486937	1.515	-0.147466	0.726	-0.125943
	0.721	0.0482558	1.518	-0.146084	0.727	-0.126412
	0.723	0.0478666	1.522	-0.145812	0.729	-0.127802
	0.724	0.0473309	1.525	-0.146582	0.73	-0.129967
	0.726	0.0473506	1.528	-0.148765	0.732	-0.132146
	0.727	0.0480658	1.531	-0.149553	0.733	-0.134063
	0.729	0.0475974	1.534	-0.148834	0.735	-0.135845
	0.731	0.0489195	1.538	-0.150086	0.737	-0.138069
	0.732	0.0489894	1.541	-0.150867	0.738	-0.140399
	0.734	0.0494294	1.544	-0.151537	0.74	-0.142561
	0.735	0.0488128	1.547	-0.152955	0.741	-0.144985
	0.737	0.0485474	1.55	-0.155227	0.743	-0.147638
	0.738	0.0482199	1.554	-0.157848	0.744	-0.149779
	0.74	0.0474458	1.557	-0.159625	0.746	-0.152
	0.741	0.047836	1.56	-0.161144	0.747	-0.154534
	0.743	0.0479255	1.563	-0.161672	0.749	-0.157306
	0.744	0.0482753	1.567	-0.161277	0.75	-0.158829
	0.746	0.0479647	1.57	-0.161274	0.752	-0.159503
	0.747	0.0476817	1.573	-0.161023	0.753	-0.15916
	0.749	0.0474952	1.576	-0.161295	0.755	-0.158716
	0.75	0.047223	1.579	-0.162285	0.757	-0.158097
	0.752	0.0457312	1.583	-0.161768	0.758	-0.157829
	0.753	0.0452885	1.586	-0.161474	0.76	-0.156502
	0.755	0.0445331	1.589	-0.161536	0.761	-0.155541
	0.757	0.0439524	1.592	-0.160544	0.763	-0.156059
	0.758	0.0456498	1.596	-0.159659	0.764	-0.155375
	0.76	0.0456424	1.599	-0.158718	0.766	-0.1549
	0.761	0.0453647	1.602	-0.160717	0.767	-0.153146
	0.763	0.0455538	1.605	-0.162464	0.769	-0.151912
	0.764	0.0460644	1.608	-0.163039	0.77	-0.150165
	0.766	0.046557	1.612	-0.161963	0.772	-0.149813
	0.767	0.0468361	1.615	-0.161408	0.774	-0.148584
	0.769	0.0462895	1.618	-0.161069	0.775	-0.14832
	0.77	0.0457536	1.621	-0.160705	0.777	-0.147554
	0.772	0.0442724	1.625	-0.161675	0.778	-0.146775
	0.773	0.0435799	1.628	-0.16122	0.78	-0.144789
	0.775	0.0433576	1.631	-0.163862	0.781	-0.143674
	0.776	0.042802	1.634	-0.164546	0.783	-0.143287
	0.778	0.0432543	1.637	-0.163914	0.784	-0.142412
	0.779	0.0438711	1.641	-0.163325	0.786	-0.14145
	0.781	0.044084	1.644	-0.163215	0.787	-0.141274
	0.783	0.0443904	1.647	-0.162707	0.789	-0.14109
	0.784	0.0443277	1.65	-0.162744	0.79	-0.142113
	0.786	0.0444406	1.653	-0.162228	0.792	-0.143414
	0.787	0.0446721	1.657	-0.161951	0.794	-0.143459
	0.789	0.0451285	1.66	-0.162285	0.795	-0.143903
	0.79	0.0453574	1.663	-0.16043	0.797	-0.144904
	0.792	0.0451561	1.666	-0.158162	0.798	-0.14512
	0.793	0.0457067	1.67	-0.157099	0.8	-0.1461
	0.795	0.045339	1.673	-0.156246	0.801	-0.147575
	0.796	0.0450932	1.676	-0.156078	0.803	-0.147257
	0.798	0.0458382	1.679	-0.155582	0.804	-0.147667
	0.799	0.0461654	1.682	-0.155299	0.806	-0.147262
	0.801	0.0464256	1.686	-0.155842	0.807	-0.14854
	0.802	0.0455962	1.689	-0.156492	0.809	-0.149084
	0.804	0.0439383	1.692	-0.157402	0.811	-0.148467
	0.805	0.0427927	1.695	-0.157583	0.812	-0.147877
	0.807	0.0424674	1.699	-0.158564	0.814	-0.147439
	0.809	0.0423753	1.702	-0.15739	0.815	-0.148304
	0.81	0.0431423	1.705	-0.15776	0.817	-0.149965
	0.812	0.0425569	1.708	-0.158855	0.818	-0.150625
	0.813	0.0440937	1.711	-0.160471	0.82	-0.150286
	0.815	0.0443356	1.715	-0.16264	0.821	-0.150408
	0.816	0.0440543	1.718	-0.165812	0.823	-0.150754
	0.818	0.0439857	1.721	-0.16721	0.824	-0.1513
	0.819	0.0440563	1.724	-0.166903	0.826	-0.152588
	0.821	0.0447425	1.727	-0.166175	0.827	-0.152529
	0.822	0.0441373	1.731	-0.167573	0.829	-0.152102
	0.824	0.0435293	1.734	-0.169429	0.831	-0.152821
	0.825	0.0442034	1.737	-0.169842	0.832	-0.152034
	0.827	0.0441176	1.74	-0.170243	0.834	-0.151035
	0.828	0.0443769	1.744	-0.167897	0.835	-0.151004
	0.83	0.0448944	1.747	-0.167868	0.837	-0.151507
	0.831	0.0444696	1.75	-0.167006	0.838	-0.151449
	0.833	0.0444806	1.753	-0.165292	0.84	-0.151897
	0.835	0.0448582	1.756	-0.163776	0.841	-0.151869
	0.836	0.0453791	1.76	-0.163665	0.843	-0.152186
	0.838	0.0452597	1.763	-0.164263	0.844	-0.151706
	0.839	0.0454771	1.766	-0.163316	0.846	-0.15087
	0.841	0.0464584	1.769	-0.162693	0.848	-0.151058
	0.842	0.0476491	1.773	-0.162909	0.849	-0.151586
	0.844	0.0481888	1.776	-0.162443	0.851	-0.152468
	0.845	0.0480041	1.779	-0.162898	0.852	-0.152253
	0.847	0.0477688	1.782	-0.164009	0.854	-0.151919
	0.848	0.0474899	1.785	-0.162836	0.855	-0.151807
	0.85	0.0468319	1.789	-0.161993	0.857	-0.152795
	0.851	0.0464804	1.792	-0.163267	0.858	-0.153588
	0.853	0.0460071	1.795	-0.16343	0.86	-0.154022
	0.854	0.0447509	1.798	-0.162143	0.861	-0.153874
	0.856	0.0438946	1.802	-0.162966	0.863	-0.154048
	0.857	0.042732	1.805	-0.161268	0.864	-0.155024
	0.859	0.0417445	1.808	-0.159577	0.866	-0.155813
	0.861	0.0415598	1.811	-0.159619	0.868	-0.157052
	0.862	0.0411623	1.814	-0.161604	0.869	-0.158494
	0.864	0.0404278	1.818	-0.162656	0.871	-0.160204
	0.865	0.039991	1.821	-0.162843	0.872	-0.160416
	0.867	0.0398504	1.824	-0.163758	0.874	-0.159792
	0.868	0.0400549	1.827	-0.163845	0.875	-0.159688
	0.87	0.0406067	1.83	-0.164023	0.877	-0.15992
	0.871	0.0401601	1.834	-0.163838	0.878	-0.160394
	0.873	0.039338	1.837	-0.164659	0.88	-0.161013
	0.874	0.0401228	1.84	-0.165627	0.881	-0.160284
	0.876	0.0401831	1.843	-0.166325	0.883	-0.1597
	0.877	0.0386987	1.847	-0.165458	0.885	-0.15985
	0.879	0.0383076	1.85	-0.163727	0.886	-0.160763
	0.88	0.0393022	1.853	-0.16297	0.888	-0.160413
	0.882	0.0401561	1.856	-0.163534	0.889	-0.16048
	0.883	0.0406391	1.859	-0.163308	0.891	-0.161022
	0.885	0.0411494	1.863	-0.162606	0.892	-0.161794
	0.887	0.0413584	1.866	-0.160974	0.894	-0.161967
	0.888	0.0412915	1.869	-0.162825	0.895	-0.161843
	0.89	0.0412774	1.872	-0.162448	0.897	-0.16188
	0.891	0.0423095	1.876	-0.162011	0.898	-0.16144
	0.893	0.0430284	1.879	-0.161543	0.9	-0.160732
	0.894	0.0436693	1.882	-0.161109	0.901	-0.160185
	0.896	0.0451509	1.885	-0.161591	0.903	-0.160096
	0.897	0.0457501	1.888	-0.162727	0.905	-0.15804
	0.899	0.0458707	1.892	-0.163055	0.906	-0.157402
	0.9	0.0451782	1.895	-0.161269	0.908	-0.157208
	0.902	0.045877	1.898	-0.160573	0.909	-0.156827
	0.903	0.0462217	1.901	-0.16142	0.911	-0.156086
	0.905	0.0452995	1.905	-0.160501	0.912	-0.156553
	0.906	0.0444498	1.908	-0.158853	0.914	-0.156044
	0.908	0.0431169	1.911	-0.158705	0.915	-0.15557
	0.909	0.0437158	1.914	-0.157482	0.917	-0.154815
	0.911	0.0435955	1.917	-0.157858	0.918	-0.155291
	0.913	0.0422254	1.921	-0.157517	0.92	-0.156038
	0.914	0.04255	1.924	-0.156264	0.922	-0.15593
	0.916	0.0433563	1.927	-0.155597	0.923	-0.155223
	0.917	0.0428565	1.93	-0.155768	0.925	-0.154494
	0.919	0.041085	1.933	-0.155468	0.926	-0.153249
	0.92	0.0403398	1.937	-0.158357	0.928	-0.151849
	0.922	0.040157	1.94	-0.159439	0.929	-0.15053
	0.923	0.0395312	1.943	-0.15782	0.931	-0.149837
	0.925	0.0392357	1.946	-0.158731	0.932	-0.148893
	0.926	0.0390511	1.95	-0.159401	0.934	-0.147939
	0.928	0.0383218	1.953	-0.158459	0.935	-0.147606
	0.929	0.0375344	1.956	-0.157699	0.937	-0.147163
	0.931	0.0362096	1.959	-0.157346	0.938	-0.146602
	0.932	0.0346205	1.962	-0.15727	0.94	-0.145153
	0.934	0.0341199	1.966	-0.158345	0.942	-0.145315
	0.935	0.0336394	1.969	-0.158756	0.943	-0.145387
	0.937	0.0337798	1.972	-0.156754	0.945	-0.144198
	0.939	0.0334312	1.975	-0.154695	0.946	-0.143403
	0.94	0.0330194	1.979	-0.154104	0.948	-0.143492
	0.942	0.0329896	1.982	-0.155023	0.949	-0.143522
	0.943	0.0325888	1.985	-0.154866	0.951	-0.143266
	0.945	0.0329741	1.988	-0.155212	0.952	-0.143107
	0.946	0.0328273	1.991	-0.156216	0.954	-0.142344
	0.948	0.0323832	1.995	-0.157418	0.955	-0.140646
	0.949	0.0337474	1.998	-0.159088	0.957	-0.139972
	0.951	0.0338403	2.001	-0.158249	0.959	-0.138825
	0.952	0.0338934	2.004	-0.158673	0.96	-0.138369
	0.954	0.033572	2.008	-0.159485	0.962	-0.137809
	0.955	0.0342219	2.011	-0.159914	0.963	-0.137621
	0.957	0.0333258	2.014	-0.162158	0.965	-0.137349
	0.958	0.0330045	2.017	-0.164052	0.966	-0.13784
	0.96	0.0334425	2.02	-0.164862	0.968	-0.138294
	0.961	0.0340045	2.024	-0.167122	0.969	-0.138783
	0.963	0.032668	2.027	-0.169912	0.971	-0.138815
	0.965	0.032155	2.03	-0.170448	0.972	-0.137689
	0.966	0.0327995	2.033	-0.171761	0.974	-0.13624
	0.968	0.0333093	2.036	-0.171368	0.975	-0.135371
	0.969	0.0339482	2.04	-0.173584	0.977	-0.135584
	0.971	0.0350531	2.043	-0.175744	0.979	-0.136166
	0.972	0.0336534	2.046	-0.176853	0.98	-0.136371
	0.974	0.0339836	2.049	-0.177933	0.982	-0.13704
	0.975	0.0334776	2.053	-0.176169	0.983	-0.137311
	0.977	0.0336987	2.056	-0.174023	0.985	-0.136448
	0.978	0.0327753	2.059	-0.1736	0.986	-0.135624
	0.98	0.0326698	2.062	-0.173417	0.988	-0.135305
	0.981	0.033106	2.065	-0.172949	0.989	-0.13506
	0.983	0.0325114	2.069	-0.172064	0.991	-0.135097
	0.984	0.0315397	2.072	-0.171508	0.992	-0.13619
	0.986	0.0304554	2.075	-0.172478	0.994	-0.136086
	0.987	0.0294385	2.078	-0.171667	0.996	-0.136548
	0.989	0.0287752	2.082	-0.171216	0.997	-0.136723
	0.991	0.0276227	2.085	-0.170763	0.999	-0.137956
	0.992	0.0264754	2.088	-0.172338	1	-0.138793
	0.994	0.0265647	2.091	-0.174209	1.002	-0.13974
	0.995	0.0260481	2.094	-0.174025	1.003	-0.139961
	0.997	0.024619	2.098	-0.173613	1.005	-0.140041
	0.998	0.0240425	2.101	-0.174974	1.006	-0.140179
	1	0.0248145	2.104	-0.176186	1.008	-0.140461
	1.001	0.0250264	2.107	-0.176146	1.009	-0.142055
	1.003	0.0240638	2.111	-0.176007	1.011	-0.144517
	1.004	0.0230096	2.114	-0.176189	1.012	-0.145706
	1.006	0.0228752	2.117	-0.176395	1.014	-0.146564
	1.007	0.0227548	2.12	-0.176795	1.016	-0.146461
	1.009	0.0228795	2.123	-0.176097	1.017	-0.146556
	1.01	0.0230663	2.127	-0.176091	1.019	-0.14652
	1.012	0.0232481	2.13	-0.17581	1.02	-0.146623
	1.013	0.0226937	2.133	-0.17598	1.022	-0.147375
	1.015	0.0223744	2.136	-0.17474	1.023	-0.14807
	1.017	0.0217604	2.139	-0.175065	1.025	-0.149718
	1.018	0.0210535	2.143	-0.174291	1.026	-0.151645
	1.02	0.0211988	2.146	-0.175512	1.028	-0.152638
	1.021	0.0217703	2.149	-0.175778	1.029	-0.15292
	1.023	0.0221771	2.152	-0.175407	1.031	-0.153613
	1.024	0.0221697	2.156	-0.175451	1.033	-0.154704
	1.026	0.0215506	2.159	-0.175888	1.034	-0.154688
	1.027	0.0218571	2.162	-0.176003	1.036	-0.154484
	1.029	0.0216993	2.165	-0.176375	1.037	-0.154322
	1.03	0.0221021	2.168	-0.176327	1.039	-0.154955
	1.032	0.0219333	2.172	-0.176834	1.04	-0.154681
	1.033	0.0231278	2.175	-0.175994	1.042	-0.154668
	1.035	0.0238113	2.178	-0.174267	1.043	-0.15463
	1.036	0.0230836	2.181	-0.173148	1.045	-0.155356
	1.038	0.0230476	2.185	-0.172508	1.046	-0.15553
	1.039	0.0232341	2.188	-0.170939	1.048	-0.155454
	1.041	0.0233112	2.191	-0.169709	1.049	-0.155149
	1.043	0.0235759	2.194	-0.168748	1.051	-0.154813
	1.044	0.0231538	2.197	-0.167878	1.053	-0.154935
	1.046	0.0230576	2.201	-0.168124	1.054	-0.155017
	1.047	0.0227585	2.204	-0.16953	1.056	-0.155581
	1.049	0.0214784	2.207	-0.171048	1.057	-0.156323
	1.05	0.0205409	2.21	-0.171749	1.059	-0.156789
	1.052	0.020581	2.214	-0.173748	1.06	-0.157305
	1.053	0.0207824	2.217	-0.173462	1.062	-0.156139
	1.055	0.0205292	2.22	-0.172363	1.063	-0.15452
	1.056	0.0199298	2.223	-0.172975	1.065	-0.154683
	1.058	0.0188226	2.226	-0.173494	1.066	-0.154963
	1.059	0.0170744	2.23	-0.173118	1.068	-0.155012
	1.061	0.015881	2.233	-0.172262	1.07	-0.155126
	1.062	0.0157266	2.236	-0.172225	1.071	-0.156385
	1.064	0.0150493	2.239	-0.170145	1.073	-0.156503
	1.065	0.0145007	2.242	-0.169042	1.074	-0.157187
	1.067	0.0144943	2.246	-0.16819	1.076	-0.15769
	1.069	0.0140045	2.249	-0.165608	1.077	-0.158471
	1.07	0.0137702	2.252	-0.164278	1.079	-0.159243
	1.072	0.013428	2.255	-0.164658	1.08	-0.16022
	1.073	0.0132927	2.259	-0.16428	1.082	-0.160275
	1.075	0.012536	2.262	-0.1645	1.083	-0.161062
	1.076	0.0122995	2.265	-0.164655	1.085	-0.159624
	1.078	0.0123107	2.268	-0.166058	1.086	-0.16104
	1.079	0.0115492	2.271	-0.164655	1.088	-0.161463
	1.081	0.010155	2.275	-0.166199	1.09	-0.161868
	1.082	0.00930265	2.278	-0.168613	1.091	-0.161407
	1.084	0.00936796	2.281	-0.169734	1.093	-0.161033
	1.085	0.00913063	2.284	-0.171331	1.094	-0.161895
	1.087	0.0099906	2.288	-0.172397	1.096	-0.163121
	1.088	0.00984111	2.291	-0.173738	1.097	-0.163577
	1.09	0.0106956	2.294	-0.175865	1.099	-0.162862
	1.091	0.0106437	2.297	-0.17644	1.1	-0.162521
	1.093	0.0105857	2.3	-0.175292	1.102	-0.161903
	1.095	0.00995946	2.304	-0.174409	1.103	-0.161129
	1.096	0.00971428	2.307	-0.174475	1.105	-0.161228
	1.098	0.00994113	2.31	-0.171579	1.107	-0.162207
	1.099	0.0101151	2.313	-0.170103	1.108	-0.161802
	1.101	0.00932951	2.316	-0.170199	1.11	-0.162111
	1.102	0.00938977	2.32	-0.169829	1.111	-0.161562
	1.104	0.00820397	2.323	-0.169204	1.113	-0.161133
	1.105	0.00813878	2.326	-0.16893	1.114	-0.160374
	1.107	0.00749076	2.329	-0.16811	1.116	-0.158941
	1.108	0.00631266	2.333	-0.165805	1.117	-0.157892
	1.11	0.00503603	2.336	-0.165287	1.119	-0.157943
	1.111	0.00415542	2.339	-0.166041	1.12	-0.158017
	1.113	0.00386001	2.342	-0.167157	1.122	-0.15886
	1.114	0.00224078	2.345	-0.168173	1.123	-0.157644
	1.116	0.00181579	2.349	-0.170377	1.125	-0.158727
	1.117	0.000991689	2.352	-0.169859	1.127	-0.158717
	1.119	0.00100316	2.355	-0.168689	1.128	-0.15844
	1.121	0.000762736	2.358	-0.169713	1.13	-0.158273
	1.122	0.000559485	2.362	-0.170015	1.131	-0.156729
	1.124	0.000387959	2.365	-0.170516	1.133	-0.15581
	1.125	0.000262008	2.368	-0.171069	1.134	-0.155544
	1.127	-0.000688232	2.371	-0.173723	1.136	-0.155972
	1.128	-0.0010861	2.374	-0.175151	1.137	-0.156437
	1.13	-0.00019557	2.378	-0.174021	1.139	-0.157014
	1.131	5.91e-05	2.381	-0.176118	1.14	-0.15742
	1.133	0.000924983	2.384	-0.175855	1.142	-0.157438
	1.134	0.00178897	2.387	-0.175429	1.144	-0.156896
	1.136	0.00205662	2.391	-0.176088	1.145	-0.15603
	1.137	0.00269091	2.394	-0.176367	1.147	-0.155444
	1.139	0.00355017	2.397	-0.175736	1.148	-0.155859
	1.14	0.00470694	2.4	-0.175476	1.15	-0.155824
	1.142	0.00543015	2.403	-0.175155	1.151	-0.156347
	1.143	0.00660638	2.407	-0.174683	1.153	-0.157512
	1.145	0.00787979	2.41	-0.174334	1.154	-0.157963
	1.147	0.00965702	2.413	-0.172986	1.156	-0.157482
	1.148	0.0110524	2.416	-0.171771	1.157	-0.156999
	1.15	0.0114485	2.419	-0.169104	1.159	-0.1573
	1.151	0.0131095	2.423	-0.167254	1.16	-0.158011
	1.153	0.0146969	2.426	-0.167061	1.162	-0.156354
	1.154	0.0168282	2.429	-0.165934	1.164	-0.155144
	1.156	0.0172857	2.432	-0.166173	1.165	-0.156639
	1.157	0.0187444	2.436	-0.165945	1.167	-0.157666
	1.159	0.019185	2.439	-0.163295	1.168	-0.158606
	1.16	0.020306	2.442	-0.163859	1.17	-0.158504
	1.162	0.0200937	2.445	-0.164021	1.171	-0.15715
	1.163	0.020705	2.448	-0.164267	1.173	-0.156483
	1.165	0.0213599	2.452	-0.16367	1.174	-0.155952
	1.166	0.0205276	2.455	-0.162021	1.176	-0.155189
	1.168	0.0208733	2.458	-0.161646	1.177	-0.154746
	1.169	0.0214447	2.461	-0.162466	1.179	-0.153582
	1.171	0.0205857	2.465	-0.161954	1.181	-0.152682
	1.173	0.020575	2.468	-0.162472	1.182	-0.15257
	1.174	0.0211746	2.471	-0.163387	1.184	-0.152005
	1.176	0.0214699	2.474	-0.164108	1.185	-0.150637
	1.177	0.0214931	2.477	-0.165198	1.187	-0.150245
	1.179	0.0210981	2.481	-0.16385	1.188	-0.14996
	1.18	0.0206973	2.484	-0.163451	1.19	-0.149094
	1.182	0.0209795	2.487	-0.165315	1.191	-0.14954
	1.183	0.0203515	2.49	-0.166242	1.193	-0.149583
	1.185	0.0197402	2.494	-0.168497	1.194	-0.149163
	1.186	0.0191318	2.497	-0.170613	1.196	-0.148165
	1.188	0.0187682	2.5	-0.17189	1.197	-0.148533
	1.189	0.0174714	2.503	-0.171888	1.199	-0.149311
	1.191	0.01637	2.506	-0.171827	1.201	-0.150127
	1.192	0.0153602	2.51	-0.173163	1.202	-0.149022
	1.194	0.0149006	2.513	-0.171573	1.204	-0.148139
	1.195	0.014319	2.516	-0.171725	1.205	-0.147425
	1.197	0.0137219	2.519	-0.17212	1.207	-0.147393
	1.199	0.0139694	2.522	-0.170204	1.208	-0.148309
	1.2	0.014026	2.526	-0.170326	1.21	-0.149066
	1.202	0.0136257	2.529	-0.169029	1.211	-0.149834
	1.203	0.0137335	2.532	-0.166797	1.213	-0.150463
	1.205	0.0137736	2.535	-0.166621	1.214	-0.15074
	1.206	0.0137603	2.539	-0.166989	1.216	-0.15074
	1.208	0.0138794	2.542	-0.166883	1.218	-0.151215
	1.209	0.0136756	2.545	-0.166754	1.219	-0.151808
	1.211	0.012997	2.548	-0.168121	1.221	-0.153348
	1.212	0.0120544	2.551	-0.168697	1.222	-0.15462
	1.214	0.0119395	2.555	-0.168366	1.224	-0.15497
	1.215	0.0117241	2.558	-0.168889	1.225	-0.155034
	1.217	0.0117834	2.561	-0.170134	1.227	-0.155052
	1.218	0.0115125	2.564	-0.170408	1.228	-0.154177
	1.22	0.0110631	2.568	-0.17255	1.23	-0.153985
	1.221	0.0113326	2.571	-0.174845	1.231	-0.154637
	1.223	0.0113487	2.574	-0.175427	1.233	-0.155239
	1.225	0.0107108	2.577	-0.175654	1.234	-0.155064
	1.226	0.0116204	2.58	-0.177478	1.236	-0.1553
	1.228	0.0125918	2.584	-0.178116	1.238	-0.155073
	1.229	0.0129026	2.587	-0.177552	1.239	-0.155167
	1.231	0.0140392	2.59	-0.177697	1.241	-0.155297
	1.232	0.013848	2.593	-0.178873	1.242	-0.155226
	1.234	0.0142601	2.597	-0.180149	1.244	-0.155808
	1.235	0.0139188	2.6	-0.180208	1.245	-0.155958
	1.237	0.013186	2.603	-0.180001	1.247	-0.155287
	1.238	0.0130894	2.606	-0.178053	1.248	-0.155608
	1.24	0.0131809	2.609	-0.177875	1.25	-0.156187
	1.241	0.012909	2.613	-0.178177	1.251	-0.155975
	1.243	0.0130011	2.616	-0.179314	1.253	-0.15685
	1.244	0.01332	2.619	-0.179633	1.255	-0.157181
	1.246	0.0152887	2.622	-0.18126	1.256	-0.15728
	1.247	0.0166394	2.625	-0.180869	1.258	-0.156737
	1.249	0.0174305	2.629	-0.180649	1.259	-0.156359
	1.251	0.0181145	2.632	-0.181315	1.261	-0.156436
	1.252	0.0186515	2.635	-0.18127	1.262	-0.156389
	1.254	0.0182919	2.638	-0.184288	1.264	-0.156999
	1.255	0.0183145	2.642	-0.186663	1.265	-0.157465
	1.257	0.0178476	2.645	-0.187038	1.267	-0.157589
	1.258	0.0182115	2.648	-0.18749	1.268	-0.157348
	1.26	0.0184356	2.651	-0.18827	1.27	-0.157156
	1.261	0.0194161	2.654	-0.190662	1.271	-0.157401
	1.263	0.0197618	2.658	-0.191116	1.273	-0.157116
	1.264	0.0190549	2.661	-0.192159	1.275	-0.157353
	1.266	0.0191628	2.664	-0.193655	1.276	-0.157726
	1.267	0.0191024	2.667	-0.19463	1.278	-0.157631
	1.269	0.0184752	2.671	-0.194133	1.279	-0.157757
	1.27	0.018369	2.674	-0.19294	1.281	-0.15725
	1.272	0.01882	2.677	-0.192858	1.282	-0.157351
	1.273	0.0191088	2.68	-0.193873	1.284	-0.158224
	1.275	0.0195437	2.683	-0.193063	1.285	-0.157736
	1.277	0.019015	2.687	-0.194201	1.287	-0.15678
	1.278	0.0191529	2.69	-0.192725	1.288	-0.157319
	1.28	0.0201294	2.693	-0.191557	1.29	-0.157996
	1.281	0.0201943	2.696	-0.193332	1.292	-0.15749
	1.283	0.0186578	2.7	-0.193931	1.293	-0.157541
	1.284	0.0173627	2.703	-0.193722	1.295	-0.157978
	1.286	0.016639	2.706	-0.194427	1.296	-0.157884
	1.287	0.0159591	2.709	-0.195484	1.298	-0.157328
	1.289	0.0153422	2.712	-0.195815	1.299	-0.157764
	1.29	0.0160811	2.716	-0.196627	1.301	-0.157528
	1.292	0.0157262	2.719	-0.19515	1.302	-0.1578
	1.293	0.0161897	2.722	-0.194911	1.304	-0.158265
	1.295	0.0160025	2.725	-0.193499	1.305	-0.157986
	1.296	0.0147384	2.728	-0.193069	1.307	-0.157908
	1.298	0.0146813	2.732	-0.191188	1.308	-0.157612
	1.299	0.0127852	2.735	-0.190395	1.31	-0.156831
	1.301	0.0120197	2.738	-0.190874	1.312	-0.155761
	1.303	0.0107619	2.741	-0.190646	1.313	-0.154968
	1.304	0.00978411	2.745	-0.191902	1.315	-0.155451
	1.306	0.00946097	2.748	-0.192351	1.316	-0.155972
	1.307	0.00951559	2.751	-0.19206	1.318	-0.155454
	1.309	0.00809517	2.754	-0.191655	1.319	-0.154122
	1.31	0.0074696	2.757	-0.192796	1.321	-0.153648
	1.312	0.00628166	2.761	-0.193062	1.322	-0.153845
	1.313	0.00580661	2.764	-0.193593	1.324	-0.154608
	1.315	0.00564504	2.767	-0.193739	1.325	-0.154284
	1.316	0.0050084	2.77	-0.19609	1.327	-0.154156
	1.318	0.00434795	2.774	-0.195619	1.329	-0.154599
	1.319	0.00446076	2.777	-0.195425	1.33	-0.154555
	1.321	0.00518431	2.78	-0.194421	1.332	-0.154698
	1.322	0.00500024	2.783	-0.19129	1.333	-0.154442
	1.324	0.00512381	2.786	-0.192094	1.335	-0.154914
	1.325	0.00538441	2.79	-0.190449	1.336	-0.155008
	1.327	0.0052109	2.793	-0.191165	1.338	-0.155695
	1.329	0.00587304	2.796	-0.189559	1.339	-0.156079
	1.33	0.00586689	2.799	-0.191282	1.341	-0.156321
	1.332	0.00484787	2.803	-0.192955	1.342	-0.156498
	1.333	0.00435517	2.806	-0.192246	1.344	-0.156591
	1.335	0.00449153	2.809	-0.192206	1.345	-0.156938
	1.336	0.00469636	2.812	-0.192709	1.347	-0.157562
	1.338	0.00496867	2.815	-0.192035	1.349	-0.159306
	1.339	0.00568377	2.819	-0.193671	1.35	-0.160967
	1.341	0.00607195	2.822	-0.193774	1.352	-0.161348
	1.342	0.00633412	2.825	-0.19263	1.353	-0.160901
	1.344	0.00638948	2.828	-0.19344	1.355	-0.16148
	1.345	0.0064629	2.831	-0.193694	1.356	-0.16373
	1.347	0.00639709	2.835	-0.193941	1.358	-0.164712
	1.348	0.00734508	2.838	-0.192948	1.359	-0.164539
	1.35	0.00773989	2.841	-0.191991	1.361	-0.164558
	1.351	0.00762468	2.844	-0.192199	1.362	-0.166408
	1.353	0.00645741	2.848	-0.192054	1.364	-0.165418
	1.355	0.00542309	2.851	-0.193763	1.366	-0.165505
	1.356	0.00482224	2.854	-0.194668	1.367	-0.164644
	1.358	0.003869	2.857	-0.195517	1.369	-0.163666
	1.359	0.0034552	2.86	-0.197467	1.37	-0.164559
	1.361	0.00317922	2.864	-0.19943	1.372	-0.164853
	1.362	0.00282182	2.867	-0.201125	1.373	-0.164409
	1.364	0.00183223	2.87	-0.200478	1.375	-0.163867
	1.365	0.00155609	2.873	-0.200216	1.376	-0.162695
	1.367	-0.000144575	2.877	-0.199705	1.378	-0.161446
	1.368	0.000257721	2.88	-0.200293	1.379	-0.161992
	1.37	0.0001175	2.883	-0.200154	1.381	-0.162143
	1.371	0.00015466	2.886	-0.198493	1.382	-0.161872
	1.373	-0.000818635	2.889	-0.196738	1.384	-0.161518
	1.374	-0.000662332	2.893	-0.195585	1.386	-0.161239
	1.376	-0.000205163	2.896	-0.194014	1.387	-0.161271
	1.377	-0.000513053	2.899	-0.192767	1.389	-0.161147
	1.379	0.000280732	2.902	-0.190061	1.39	-0.162184
	1.381	0.000550127	2.906	-0.189937	1.392	-0.162139
	1.382	0.000996887	2.909	-0.190698	1.393	-0.161275
	1.384	0.00199447	2.912	-0.19052	1.395	-0.160541
	1.385	0.0023606	2.915	-0.190286	1.396	-0.160849
	1.387	0.00120239	2.918	-0.189595	1.398	-0.161126
	1.388	0.00191365	2.922	-0.190304	1.399	-0.159323
	1.39	0.00208603	2.925	-0.191789	1.401	-0.160862
	1.391	0.00224322	2.928	-0.193945	1.403	-0.162499
	1.393	0.00250109	2.931	-0.19285	1.404	-0.162588
	1.394	0.00271694	2.934	-0.192378	1.406	-0.163112
	1.396	0.00279194	2.938	-0.192126	1.407	-0.163765
	1.397	0.0023638	2.941	-0.192378	1.409	-0.163532
	1.399	0.00169553	2.944	-0.192672	1.41	-0.163068
	1.4	0.00125489	2.947	-0.191568	1.412	-0.163317
	1.402	0.00100548	2.951	-0.191222	1.413	-0.164525
	1.403	0.000518287	2.954	-0.192447	1.415	-0.165876
	1.405	0.000786001	2.957	-0.194123	1.416	-0.165976
	1.407	0.00101358	2.96	-0.19572	1.418	-0.165957
	1.408	0.0012733	2.963	-0.194081	1.419	-0.167183
	1.41	0.00143365	2.967	-0.1962	1.421	-0.168245
	1.411	0.00103743	2.97	-0.198066	1.423	-0.16879
	1.413	0.00056956	2.973	-0.198984	1.424	-0.168656
	1.414	-4.03e-06	2.976	-0.198843	1.426	-0.16865
	1.416	-0.000577382	2.98	-0.200257	1.427	-0.168953
	1.417	-0.00134053	2.983	-0.201921	1.429	-0.169543
	1.419	-0.0011208	2.986	-0.204169	1.43	-0.169207
	1.42	-0.00159316	2.989	-0.205221	1.432	-0.1691
	1.422	-0.00186753	2.992	-0.205102	1.433	-0.169473
	1.423	-0.00174086	2.996	-0.204749	1.435	-0.170317
	1.425	-0.00185224	2.999	-0.207764	1.436	-0.171554
	1.426	-0.00181792	3.002	-0.208454	1.438	-0.171255
	1.428	-0.00155298	3.005	-0.208627	1.44	-0.169181
	1.429	-0.00249797	3.009	-0.208811	1.441	-0.170419
	1.431	-0.00313637	3.012	-0.210155	1.443	-0.169937
	1.433	-0.00345394	3.015	-0.211643	1.444	-0.169033
	1.434	-0.00364635	3.018	-0.211913	1.446	-0.169325
	1.436	-0.00361529	3.021	-0.210728	1.447	-0.170344
	1.437	-0.00262028	3.025	-0.210633	1.449	-0.169519
	1.439	-0.00266144	3.028	-0.212269	1.45	-0.168922
	1.44	-0.00283781	3.031	-0.213188	1.452	-0.16838
	1.442	-0.00190081	3.034	-0.2116	1.453	-0.1689
	1.443	-0.00252742	3.037	-0.211159	1.455	-0.167945
	1.445	-0.00210619	3.041	-0.21001	1.456	-0.167328
	1.446	-0.00365771	3.044	-0.210083	1.458	-0.166521
	1.448	-0.00329659	3.047	-0.210374	1.46	-0.165903
	1.449	-0.00249523	3.05	-0.20917	1.461	-0.16572
	1.451	-0.00377569	3.054	-0.20712	1.463	-0.165783
	1.452	-0.00361521	3.057	-0.206148	1.464	-0.165243
	1.454	-0.00377203	3.06	-0.205601	1.466	-0.165115
	1.455	-0.00353524	3.063	-0.2045	1.467	-0.166719
	1.457	-0.00486849	3.066	-0.205168	1.469	-0.168022
	1.459	-0.00486967	3.07	-0.203823	1.47	-0.169066
	1.46	-0.0049984	3.073	-0.202341	1.472	-0.169321
	1.462	-0.00487554	3.076	-0.202984	1.473	-0.16853
	1.463	-0.00483977	3.079	-0.203086	1.475	-0.167494
	1.465	-0.004606	3.083	-0.202238	1.477	-0.167484
	1.466	-0.00364139	3.086	-0.20205	1.478	-0.1665
	1.468	-0.00332194	3.089	-0.203473	1.48	-0.166936
	1.469	-0.00343176	3.092	-0.206102	1.481	-0.167671
	1.471	-0.00336131	3.095	-0.207201	1.483	-0.167432
	1.472	-0.00308235	3.099	-0.207349	1.484	-0.167664
	1.474	-0.00248192	3.102	-0.208296	1.486	-0.16823
	1.475	-0.00202136	3.105	-0.209076	1.487	-0.16903
	1.477	-0.00179601	3.108	-0.208979	1.489	-0.168856
	1.478	-0.00204205	3.112	-0.208759	1.49	-0.167922
	1.48	-0.00174475	3.115	-0.207564	1.492	-0.168602
	1.481	-0.00173096	3.118	-0.207946	1.494	-0.16909
	1.483	-0.00171053	3.121	-0.208783	1.495	-0.169113
	1.485	-0.00173101	3.124	-0.208936	1.497	-0.168834
	1.486	-0.00159321	3.128	-0.208721	1.498	-0.168319
	1.488	-0.00010826	3.131	-0.207415	1.5	-0.168321
	1.489	0.00141122	3.134	-0.206757	1.501	-0.168367
	1.491	0.0021806	3.137	-0.208568	1.503	-0.168197
	1.492	0.00183257	3.14	-0.208239	1.504	-0.166691
	1.494	0.0018443	3.144	-0.208948	1.506	-0.165346
	1.495	0.00271435	3.147	-0.209038	1.507	-0.165066
	1.497	0.00399907	3.15	-0.210884	1.509	-0.164376
	1.498	0.00443808	3.153	-0.211442	1.51	-0.164147
	1.5	0.0040112	3.157	-0.211487	1.512	-0.164051
	1.501	0.00411745	3.16	-0.211657	1.514	-0.164353
	1.503	0.00331484	3.163	-0.213305	1.515	-0.164568
	1.504	0.00307428	3.166	-0.214044	1.517	-0.164022
	1.506	0.00287911	3.169	-0.214867	1.518	-0.163494
	1.507	0.00310547	3.173	-0.214678	1.52	-0.162645
	1.509	0.00414805	3.176	-0.216583	1.521	-0.162016
	1.511	0.00420115	3.179	-0.216761	1.523	-0.162312
	1.512	0.00300309	3.182	-0.216596	1.524	-0.16137
	1.514	0.00283642	3.186	-0.215351	1.526	-0.160879
	1.515	0.00340412	3.189	-0.214177	1.527	-0.160419
	1.517	0.00257446	3.192	-0.21355	1.529	-0.159534
	1.518	0.00232034	3.195	-0.214178	1.531	-0.15704
	1.52	0.00249866	3.198	-0.213907	1.532	-0.156814
	1.521	0.00316261	3.202	-0.213766	1.534	-0.156329
	1.523	0.00302615	3.205	-0.214247	1.535	-0.155867
	1.524	0.00159986	3.208	-0.214423	1.537	-0.155261
	1.526	0.000156428	3.211	-0.215022	1.538	-0.154757
	1.527	-0.000263121	3.215	-0.213724	1.54	-0.154056
	1.529	-0.000259063	3.218	-0.213423	1.541	-0.153738
	1.53	0.00096039	3.221	-0.212993	1.543	-0.154049
	1.532	0.00137463	3.224	-0.214081	1.544	-0.153299
	1.533	0.00026938	3.227	-0.215032	1.546	-0.152397
	1.535	-0.000976086	3.231	-0.215957	1.547	-0.1521
	1.537	-0.0010639	3.234	-0.216678	1.549	-0.152127
	1.538	-0.000770964	3.237	-0.215536	1.551	-0.152063
	1.54	-0.000665192	3.24	-0.214438	1.552	-0.15195
	1.541	0.000361714	3.243	-0.212157	1.554	-0.152879
	1.543	0.000598062	3.247	-0.209823	1.555	-0.152776
	1.544	0.00109224	3.25	-0.209603	1.557	-0.152635
	1.546	0.00143185	3.253	-0.209965	1.558	-0.151896
	1.547	0.00192573	3.256	-0.208518	1.56	-0.151633
	1.549	0.00280699	3.26	-0.209135	1.561	-0.151389
	1.55	0.00369522	3.263	-0.207984	1.563	-0.15145
	1.552	0.00410672	3.266	-0.205875	1.564	-0.153139
	1.553	0.00498929	3.269	-0.203047	1.566	-0.153401
	1.555	0.0056442	3.272	-0.203345	1.568	-0.155027
	1.556	0.00622909	3.276	-0.201585	1.569	-0.155262
	1.558	0.00703306	3.279	-0.20393	1.571	-0.155051
	1.559	0.00736345	3.282	-0.205026	1.572	-0.155647
	1.561	0.00793823	3.285	-0.204341	1.574	-0.155279
	1.563	0.00901647	3.289	-0.200981	1.575	-0.154722
	1.564	0.00963623	3.292	-0.200665	1.577	-0.155013
	1.566	0.00960353	3.295	-0.200347	1.578	-0.155123
	1.567	0.00869758	3.298	-0.200707	1.58	-0.154488
	1.569	0.00806084	3.301	-0.200508	1.581	-0.153871
	1.57	0.00831603	3.305	-0.200145	1.583	-0.153734
	1.572	0.00829405	3.308	-0.200301	1.584	-0.15473
	1.573	0.00912061	3.311	-0.202492	1.586	-0.154956
	1.575	0.00977146	3.314	-0.203621	1.588	-0.154922
	1.576	0.00924508	3.317	-0.202884	1.589	-0.155405
	1.578	0.00788821	3.321	-0.204135	1.591	-0.154908
	1.579	0.0090898	3.324	-0.207252	1.592	-0.154668
	1.581	0.00931737	3.327	-0.207163	1.594	-0.155126
	1.582	0.0094123	3.33	-0.207476	1.595	-0.157186
	1.584	0.0100535	3.334	-0.208537	1.597	-0.157085
	1.585	0.00949395	3.337	-0.207947	1.598	-0.156697
	1.587	0.00921434	3.34	-0.207719	1.6	-0.156689
	1.589	0.00978157	3.343	-0.208507	1.601	-0.155985
	1.59	0.00967436	3.346	-0.208072	1.603	-0.157189
	1.592	0.0102272	3.35	-0.206603	1.605	-0.157091
	1.593	0.0106115	3.353	-0.205608	1.606	-0.156498
	1.595	0.0102915	3.356	-0.205568	1.608	-0.156765
	1.596	0.00993908	3.359	-0.204878	1.609	-0.156575
	1.598	0.0102679	3.363	-0.204282	1.611	-0.155808
	1.599	0.0105335	3.366	-0.205199	1.612	-0.156295
	1.601	0.00980059	3.369	-0.206888	1.614	-0.157141
	1.602	0.00918316	3.372	-0.207255	1.615	-0.156665
	1.604	0.00956726	3.375	-0.207555	1.617	-0.156206
	1.605	0.010276	3.379	-0.20757	1.618	-0.156402
	1.607	0.00954858	3.382	-0.208148	1.62	-0.15641
	1.608	0.00996034	3.385	-0.207787	1.621	-0.155388
	1.61	0.0107826	3.388	-0.209913	1.623	-0.154075
	1.611	0.0108713	3.392	-0.21083	1.625	-0.154205
	1.613	0.011061	3.395	-0.209739	1.626	-0.153966
	1.615	0.0113942	3.398	-0.210289	1.628	-0.154384
	1.616	0.00997165	3.401	-0.210395	1.629	-0.154991
	1.618	0.00866404	3.404	-0.209101	1.631	-0.155403
	1.619	0.00856343	3.408	-0.208703	1.632	-0.155233
	1.621	0.00725476	3.411	-0.209908	1.634	-0.1549
	1.622	0.00581288	3.414	-0.211278	1.635	-0.155404
	1.624	0.00490624	3.417	-0.212023	1.637	-0.15583
	1.625	0.00394302	3.42	-0.21128	1.638	-0.154712
	1.627	0.0023593	3.424	-0.211167	1.64	-0.153907
	1.628	0.000681957	3.427	-0.211163	1.642	-0.15333
	1.63	-0.000519843	3.43	-0.211869	1.643	-0.15424
	1.631	-0.000710404	3.433	-0.212834	1.645	-0.155499
	1.633	4.77e-05	3.437	-0.21256	1.646	-0.15615
	1.634	0.000721475	3.44	-0.212375	1.648	-0.15801
	1.636	0.000729285	3.443	-0.212586	1.649	-0.15849
	1.637	0.00101936	3.446	-0.213376	1.651	-0.157794
	1.639	0.00124229	3.449	-0.212866	1.652	-0.158448
	1.64	0.00131578	3.453	-0.212593	1.654	-0.16037
	1.642	0.00135615	3.456	-0.213364	1.655	-0.16084
	1.644	0.00222665	3.459	-0.213559	1.657	-0.160956
	1.645	0.0024223	3.462	-0.212623	1.658	-0.160646
	1.647	0.00153118	3.466	-0.211048	1.66	-0.161469
	1.648	0.00100326	3.469	-0.212037	1.662	-0.161942
	1.65	0.00127192	3.472	-0.212506	1.663	-0.162797
	1.651	0.00186327	3.475	-0.212795	1.665	-0.163464
	1.653	0.0033418	3.478	-0.213727	1.666	-0.163343
	1.654	0.00542879	3.482	-0.213523	1.668	-0.16332
	1.656	0.00595245	3.485	-0.212791	1.669	-0.16246
	1.657	0.00632059	3.488	-0.213648	1.671	-0.16237
	1.659	0.0074813	3.491	-0.213859	1.672	-0.162689
	1.66	0.00833105	3.495	-0.214226	1.674	-0.161879
	1.662	0.0112668	3.498	-0.21434	1.675	-0.16242
	1.663	0.0113623	3.501	-0.217135	1.677	-0.163226
	1.665	0.0130838	3.504	-0.216714	1.679	-0.163727
	1.666	0.0147642	3.507	-0.216414	1.68	-0.162745
	1.668	0.0152884	3.511	-0.21691	1.682	-0.162298
	1.67	0.014948	3.514	-0.216709	1.683	-0.162059
	1.671	0.0144597	3.517	-0.217047	1.685	-0.161531
	1.673	0.013573	3.52	-0.217736	1.686	-0.16069
	1.674	0.0134758	3.523	-0.21965	1.688	-0.159556
	1.676	0.0131732	3.527	-0.221563	1.689	-0.158112
	1.677	0.0145443	3.53	-0.21877	1.691	-0.156697
	1.679	0.014963	3.533	-0.219469	1.692	-0.1559
	1.68	0.0156671	3.536	-0.218538	1.694	-0.155239
	1.682	0.0156461	3.54	-0.219733	1.695	-0.155255
	1.683	0.0160593	3.543	-0.220869	1.697	-0.154271
	1.685	0.0168496	3.546	-0.220424	1.699	-0.15345
	1.686	0.0164486	3.549	-0.22011	1.7	-0.152631
	1.688	0.0157337	3.552	-0.220185	1.702	-0.151959
	1.689	0.0152262	3.556	-0.220256	1.703	-0.151131
	1.691	0.0145694	3.559	-0.220028	1.705	-0.150465
	1.692	0.0140182	3.562	-0.218727	1.706	-0.151134
	1.694	0.0139575	3.565	-0.220004	1.708	-0.151572
	1.696	0.0137861	3.569	-0.220887	1.709	-0.150916
	1.697	0.0130747	3.572	-0.220819	1.711	-0.151798
	1.699	0.0118854	3.575	-0.21978	1.712	-0.152267
	1.7	0.01091	3.578	-0.218545	1.714	-0.150449
	1.702	0.0107646	3.581	-0.217042	1.716	-0.149745
	1.703	0.0108624	3.585	-0.2167	1.717	-0.149494
	1.705	0.0114081	3.588	-0.217	1.719	-0.14769
	1.706	0.0118021	3.591	-0.216429	1.72	-0.14645
	1.708	0.0114817	3.594	-0.215635	1.722	-0.145569
	1.709	0.0116928	3.598	-0.214425	1.723	-0.145594
	1.711	0.012127	3.601	-0.213003	1.725	-0.144937
	1.712	0.0132185	3.604	-0.213884	1.726	-0.144857
	1.714	0.0131356	3.607	-0.212451	1.728	-0.14561
	1.715	0.0127331	3.61	-0.212146	1.729	-0.144359
	1.717	0.0115336	3.614	-0.2106	1.731	-0.144592
	1.718	0.0109732	3.617	-0.2096	1.732	-0.144492
	1.72	0.0107789	3.62	-0.2096	1.734	-0.144434
	1.722	0.0109482	3.623	-0.208871	1.736	-0.144588
	1.723	0.0107165	3.626	-0.208391	1.737	-0.143731
	1.725	0.0116136	3.63	-0.20886	1.739	-0.142276
	1.726	0.0119206	3.633	-0.209558	1.74	-0.142375
	1.728	0.0125531	3.636	-0.209358	1.742	-0.142373
	1.729	0.0135057	3.639	-0.209431	1.743	-0.141734
	1.731	0.0139295	3.643	-0.208997	1.745	-0.14075
	1.732	0.0144363	3.646	-0.208004	1.746	-0.141042
	1.734	0.0154906	3.649	-0.207794	1.748	-0.141036
	1.735	0.0167514	3.652	-0.208489	1.749	-0.140219
	1.737	0.0163425	3.655	-0.209096	1.751	-0.14181
	1.738	0.0183791	3.659	-0.209559	1.753	-0.143762
	1.74	0.0180858	3.662	-0.211995	1.754	-0.144218
	1.741	0.0168068	3.665	-0.212236	1.756	-0.144136
	1.743	0.0160482	3.668	-0.210847	1.757	-0.145028
	1.744	0.0162364	3.672	-0.212048	1.759	-0.145718
	1.746	0.0170502	3.675	-0.211429	1.76	-0.14577
	1.748	0.0173729	3.678	-0.211595	1.762	-0.147685
	1.749	0.0175058	3.681	-0.212835	1.763	-0.149274
	1.751	0.0173996	3.684	-0.212359	1.765	-0.149497
	1.752	0.0178015	3.688	-0.211306	1.766	-0.151068
	1.754	0.0188319	3.691	-0.210767	1.768	-0.150859
	1.755	0.0193654	3.694	-0.21085	1.769	-0.150943
	1.757	0.0197059	3.697	-0.209182	1.771	-0.151587
	1.758	0.019362	3.701	-0.207921	1.773	-0.151086
	1.76	0.0190388	3.704	-0.208449	1.774	-0.150955
	1.761	0.0187357	3.707	-0.209551	1.776	-0.151759
	1.763	0.0179936	3.71	-0.209912	1.777	-0.151781
	1.764	0.0180137	3.713	-0.210664	1.779	-0.151826
	1.766	0.0181285	3.717	-0.210871	1.78	-0.152096
	1.767	0.0178511	3.72	-0.211329	1.782	-0.152095
	1.769	0.0176526	3.723	-0.212286	1.783	-0.151592
	1.77	0.0171153	3.726	-0.212823	1.785	-0.150777
	1.772	0.0166746	3.729	-0.214105	1.786	-0.150477
	1.774	0.0170136	3.733	-0.214748	1.788	-0.149726
	1.775	0.0168358	3.736	-0.215616	1.79	-0.148941
	1.777	0.0162088	3.739	-0.21658	1.791	-0.14982
	1.778	0.0162133	3.742	-0.215324	1.793	-0.151244
	1.78	0.0161526	3.746	-0.214207	1.794	-0.151466
	1.781	0.0156193	3.749	-0.213486	1.796	-0.151582
	1.783	0.0146513	3.752	-0.212359	1.797	-0.151564
	1.784	0.0145898	3.755	-0.212424	1.799	-0.150561
	1.786	0.014356	3.758	-0.212151	1.8	-0.149804
	1.787	0.0145787	3.762	-0.213291	1.802	-0.150846
	1.789	0.013956	3.765	-0.213398	1.803	-0.150339
	1.79	0.0127522	3.768	-0.213083	1.805	-0.15073
	1.792	0.0132473	3.771	-0.213509	1.806	-0.151098
	1.793	0.0123066	3.775	-0.213336	1.808	-0.151697
	1.795	0.0125226	3.778	-0.212429	1.81	-0.152027
	1.796	0.011804	3.781	-0.212702	1.811	-0.151722
	1.798	0.0114009	3.784	-0.21409	1.813	-0.150895
	1.8	0.0121554	3.787	-0.215614	1.814	-0.150985
	1.801	0.012704	3.791	-0.21679	1.816	-0.151048
	1.803	0.0120824	3.794	-0.217519	1.817	-0.150916
	1.804	0.012235	3.797	-0.218271	1.819	-0.151022
	1.806	0.012024	3.8	-0.21876	1.82	-0.151595
	1.807	0.0114801	3.804	-0.217633	1.822	-0.151961
	1.809	0.012652	3.807	-0.217596	1.823	-0.151757
	1.81	0.0137479	3.81	-0.216937	1.825	-0.151077
	1.812	0.0134618	3.813	-0.218006	1.827	-0.150672
	1.813	0.0134836	3.816	-0.21928	1.828	-0.149411
	1.815	0.0131613	3.82	-0.216739	1.83	-0.148982
	1.816	0.0131063	3.823	-0.215866	1.831	-0.150148
	1.818	0.0136036	3.826	-0.216409	1.833	-0.150461
	1.819	0.0153691	3.829	-0.215904	1.834	-0.150997
	1.821	0.0163161	3.832	-0.214523	1.836	-0.15069
	1.822	0.016624	3.836	-0.212043	1.837	-0.149777
	1.824	0.0178804	3.839	-0.211402	1.839	-0.148243
	1.826	0.0183067	3.842	-0.21238	1.84	-0.147238
	1.827	0.0196683	3.845	-0.211322	1.842	-0.147194
	1.829	0.0209135	3.849	-0.209998	1.843	-0.147828
	1.83	0.0211074	3.852	-0.209451	1.845	-0.148674
	1.832	0.0214462	3.855	-0.210707	1.847	-0.150108
	1.833	0.0223149	3.858	-0.210754	1.848	-0.150357
	1.835	0.0229128	3.861	-0.211504	1.85	-0.151153
	1.836	0.023365	3.865	-0.211284	1.851	-0.151254
	1.838	0.0231601	3.868	-0.211843	1.853	-0.150866
	1.839	0.0233378	3.871	-0.213295	1.854	-0.149923
	1.841	0.0236935	3.874	-0.213344	1.856	-0.149082
	1.842	0.0246173	3.878	-0.214079	1.857	-0.14824
	1.844	0.0259773	3.881	-0.213712	1.859	-0.14693
	1.845	0.026031	3.884	-0.216622	1.86	-0.146158
	1.847	0.0249825	3.887	-0.217109	1.862	-0.145947
	1.848	0.0251596	3.89	-0.216449	1.864	-0.14527
	1.85	0.0257553	3.894	-0.217358	1.865	-0.145332
	1.852	0.025925	3.897	-0.218696	1.867	-0.145359
	1.853	0.0263924	3.9	-0.218831	1.868	-0.144118
	1.855	0.02646	3.903	-0.218069	1.87	-0.143004
	1.856	0.0263013	3.907	-0.21672	1.871	-0.142321
	1.858	0.026258	3.91	-0.215318	1.873	-0.142907
	1.859	0.0258195	3.913	-0.21486	1.874	-0.144141
	1.861	0.0252769	3.916	-0.214351	1.876	-0.144202
	1.862	0.0246242	3.919	-0.214063	1.877	-0.143158
	1.864	0.0237952	3.923	-0.213589	1.879	-0.14261
	1.865	0.0226927	3.926	-0.212883	1.88	-0.142099
	1.867	0.0227793	3.929	-0.212379	1.882	-0.140208
	1.868	0.0242094	3.932	-0.211577	1.884	-0.138906
	1.87	0.0240685	3.935	-0.209069	1.885	-0.138472
	1.871	0.0243396	3.939	-0.209157	1.887	-0.138207
	1.873	0.0248836	3.942	-0.2102	1.888	-0.137353
	1.874	0.0249655	3.945	-0.211271	1.89	-0.136916
	1.876	0.0256434	3.948	-0.211613	1.891	-0.136789
	1.878	0.0271879	3.952	-0.211214	1.893	-0.136685
	1.879	0.0276341	3.955	-0.212201	1.894	-0.136909
	1.881	0.0270897	3.958	-0.213174	1.896	-0.138185
	1.882	0.0268887	3.961	-0.211851	1.897	-0.139251
	1.884	0.0274583	3.964	-0.21135	1.899	-0.139631
	1.885	0.0276634	3.968	-0.210146	1.901	-0.139449
	1.887	0.0278253	3.971	-0.2089	1.902	-0.139227
	1.888	0.0286245	3.974	-0.207811	1.904	-0.138134
	1.89	0.0304708	3.977	-0.206366	1.905	-0.13724
	1.891	0.0312477	3.981	-0.205032	1.907	-0.137189
	1.893	0.0331054	3.984	-0.204905	1.908	-0.136415
	1.894	0.03341	3.987	-0.204464	1.91	-0.136407
	1.896	0.0335445	3.99	-0.202457	1.911	-0.135799
	1.897	0.0346084	3.993	-0.201026	1.913	-0.135334
	1.899	0.0360145	3.997	-0.200158	1.914	-0.136531
	1.9	0.0369542	4	-0.200772	1.916	-0.136346
	1.902	0.0389273	4.003	-0.200338	1.917	-0.135647
	1.904	0.0404041	4.006	-0.199852	1.919	-0.134784
	1.905	0.0393599	4.01	-0.199446	1.921	-0.134309
	1.907	0.0385854	4.013	-0.199739	1.922	-0.134831
	1.908	0.0383051	4.016	-0.199656	1.924	-0.134757
	1.91	0.0378594	4.019	-0.199615	1.925	-0.134721
	1.911	0.0380123	4.022	-0.198403	1.927	-0.134486
	1.913	0.0387173	4.026	-0.198103	1.928	-0.134681
	1.914	0.0380648	4.029	-0.197748	1.93	-0.13425
	1.916	0.0373387	4.032	-0.197982	1.931	-0.133357
	1.917	0.0373246	4.035	-0.197016	1.933	-0.132597
	1.919	0.0368224	4.038	-0.195203	1.934	-0.13214
	1.92	0.0361851	4.042	-0.193908	1.936	-0.131845
	1.922	0.0358356	4.045	-0.193822	1.938	-0.131719
	1.923	0.035049	4.048	-0.193267	1.939	-0.131313
	1.925	0.0344471	4.051	-0.192926	1.941	-0.131415
	1.926	0.0340239	4.055	-0.190965	1.942	-0.131629
	1.928	0.0339802	4.058	-0.189163	1.944	-0.131383
	1.93	0.0332702	4.061	-0.188855	1.945	-0.131238
	1.931	0.0331679	4.064	-0.190346	1.947	-0.130767
	1.933	0.0338982	4.067	-0.190033	1.948	-0.130293
	1.934	0.0339859	4.071	-0.189202	1.95	-0.130508
	1.936	0.0320207	4.074	-0.191244	1.951	-0.130751
	1.937	0.0305625	4.077	-0.19288	1.953	-0.130947
	1.939	0.0303302	4.08	-0.192538	1.954	-0.130661
	1.94	0.0282426	4.084	-0.192862	1.956	-0.131299
	1.942	0.0268561	4.087	-0.194249	1.958	-0.131529
	1.943	0.027538	4.09	-0.195919	1.959	-0.130684
	1.945	0.0279086	4.093	-0.197303	1.961	-0.130317
	1.946	0.0283273	4.096	-0.197461	1.962	-0.129972
	1.948	0.0294971	4.1	-0.196644	1.964	-0.130164
	1.949	0.0282826	4.103	-0.195669	1.965	-0.129873
	1.951	0.0274325	4.106	-0.193565	1.967	-0.130547
	1.952	0.026426	4.109	-0.194101	1.968	-0.131028
	1.954	0.0262864	4.113	-0.193898	1.97	-0.131083
	1.956	0.0267439	4.116	-0.194705	1.971	-0.131358
	1.957	0.0271591	4.119	-0.193527	1.973	-0.132294
	1.959	0.0271292	4.122	-0.192012	1.975	-0.132368
	1.96	0.0284052	4.125	-0.190517	1.976	-0.131981
	1.962	0.028897	4.129	-0.189167	1.978	-0.132367
	1.963	0.0278416	4.132	-0.190038	1.979	-0.132441
	1.965	0.0270054	4.135	-0.191946	1.981	-0.131894
	1.966	0.0275475	4.138	-0.191877	1.982	-0.131474
	1.968	0.0281722	4.141	-0.193419	1.984	-0.13106
	1.969	0.0258942	4.145	-0.193838	1.985	-0.130514
	1.971	0.0249715	4.148	-0.192548	1.987	-0.130276
	1.972	0.025036	4.151	-0.191973	1.988	-0.130186
	1.974	0.0255607	4.154	-0.193135	1.99	-0.130265
	1.975	0.0262464	4.158	-0.194779	1.991	-0.130611
	1.977	0.0260152	4.161	-0.195339	1.993	-0.130702
	1.978	0.0264822	4.164	-0.196125	1.995	-0.130799
	1.98	0.0282193	4.167	-0.195691	1.996	-0.131019
	1.982	0.028503	4.17	-0.193461	1.998	-0.13113
	1.983	0.0288469	4.174	-0.192378	1.999	-0.132306
	1.985	0.0289761	4.177	-0.1922	2.001	-0.133001
	1.986	0.0291378	4.18	-0.191872	2.002	-0.134775
	1.988	0.030563	4.183	-0.192279	2.004	-0.135013
	1.989	0.0321704	4.187	-0.193029	2.005	-0.134242
	1.991	0.0329389	4.19	-0.192878	2.007	-0.1343
	1.992	0.0324838	4.193	-0.192202	2.008	-0.134644
	1.994	0.0325578	4.196	-0.190513	2.01	-0.133954
	1.995	0.0332426	4.199	-0.19061	2.012	-0.134174
	1.997	0.0331111	4.203	-0.191266	2.013	-0.134927
	1.998	0.0321145	4.206	-0.191847	2.015	-0.134457
	2	0.0322669	4.209	-0.191737	2.016	-0.13431
	2.001	0.032936	4.212	-0.192826	2.018	-0.134851
	2.003	0.0324115	4.216	-0.192608	2.019	-0.135827
	2.004	0.0313006	4.219	-0.193469	2.021	-0.136688
	2.006	0.0317317	4.222	-0.192083	2.022	-0.137938
	2.008	0.0311666	4.225	-0.190272	2.024	-0.138528
	2.009	0.0315987	4.228	-0.189407	2.025	-0.138392
	2.011	0.0315366	4.232	-0.189261	2.027	-0.138676
	2.012	0.0312363	4.235	-0.190202	2.028	-0.138664
	2.014	0.0304884	4.238	-0.19018	2.03	-0.138852
	2.015	0.0303326	4.241	-0.191687	2.032	-0.139137
	2.017	0.0283304	4.244	-0.192473	2.033	-0.138989
	2.018	0.0276281	4.248	-0.19234	2.035	-0.139075
	2.02	0.0267778	4.251	-0.19007	2.036	-0.137896
	2.021	0.0261744	4.254	-0.189104	2.038	-0.137889
	2.023	0.0247414	4.257	-0.18998	2.039	-0.137131
	2.024	0.0239473	4.261	-0.191018	2.041	-0.137029
	2.026	0.0235593	4.264	-0.191917	2.042	-0.137982
	2.027	0.0216684	4.267	-0.193242	2.044	-0.138809
	2.029	0.0209748	4.27	-0.194806	2.045	-0.138815
	2.03	0.0207732	4.273	-0.193758	2.047	-0.138927
	2.032	0.0204643	4.277	-0.193839	2.049	-0.138219
	2.034	0.0203086	4.28	-0.192725	2.05	-0.137749
	2.035	0.0199321	4.283	-0.192753	2.052	-0.138528
	2.037	0.0195849	4.286	-0.191822	2.053	-0.139116
	2.038	0.0191005	4.29	-0.191902	2.055	-0.138907
	2.04	0.018789	4.293	-0.192338	2.056	-0.138766
	2.041	0.0189272	4.296	-0.191749	2.058	-0.138517
	2.043	0.0195746	4.299	-0.190563	2.059	-0.13807
	2.044	0.0198571	4.302	-0.190023	2.061	-0.137121
	2.046	0.0206059	4.306	-0.188537	2.062	-0.13624
	2.047	0.0183784	4.309	-0.188379	2.064	-0.135379
	2.049	0.0180713	4.312	-0.188064	2.065	-0.135394
	2.05	0.0177689	4.315	-0.188431	2.067	-0.135618
	2.052	0.0177874	4.318	-0.188342	2.069	-0.135386
	2.053	0.0181819	4.322	-0.19071	2.07	-0.136536
	2.055	0.0184053	4.325	-0.190165	2.072	-0.137011
	2.056	0.018385	4.328	-0.19021	2.073	-0.137769
	2.058	0.0192359	4.331	-0.190318	2.075	-0.137086
	2.06	0.0200818	4.335	-0.190911	2.076	-0.137081
	2.061	0.0212876	4.338	-0.190918	2.078	-0.136506
	2.063	0.0217922	4.341	-0.191275	2.079	-0.135581
	2.064	0.0225763	4.344	-0.19125	2.081	-0.134085
	2.066	0.0234174	4.347	-0.192132	2.082	-0.133499
	2.067	0.0241994	4.351	-0.190317	2.084	-0.133684
	2.069	0.0250069	4.354	-0.18998	2.086	-0.134899
	2.07	0.0248787	4.357	-0.187979	2.087	-0.134991
	2.072	0.0245569	4.36	-0.188392	2.089	-0.134934
	2.073	0.0250529	4.364	-0.189537	2.09	-0.134935
	2.075	0.0252075	4.367	-0.190542	2.092	-0.135859
	2.076	0.0252775	4.37	-0.19128	2.093	-0.136158
	2.078	0.0252554	4.373	-0.191643	2.095	-0.135943
	2.079	0.0245854	4.376	-0.191686	2.096	-0.136137
	2.081	0.0243124	4.38	-0.192656	2.098	-0.136588
	2.082	0.0241302	4.383	-0.193602	2.099	-0.137661
	2.084	0.0254611	4.386	-0.195797	2.101	-0.138267
	2.086	0.0264014	4.389	-0.196742	2.102	-0.13821
	2.087	0.0265021	4.393	-0.197601	2.104	-0.138342
	2.089	0.0274397	4.396	-0.19696	2.106	-0.137851
	2.09	0.0278422	4.399	-0.196198	2.107	-0.136876
	2.092	0.0274425	4.402	-0.195865	2.109	-0.136122
	2.093	0.0275544	4.405	-0.19518	2.11	-0.136157
	2.095	0.0267378	4.409	-0.194287	2.112	-0.136899
	2.096	0.0264141	4.412	-0.195124	2.113	-0.137466
	2.098	0.0260909	4.415	-0.195626	2.115	-0.137984
	2.099	0.0251677	4.418	-0.195536	2.116	-0.139334
	2.101	0.0233905	4.421	-0.194603	2.118	-0.141144
	2.102	0.0230953	4.425	-0.192251	2.119	-0.141788
	2.104	0.0235082	4.428	-0.191365	2.121	-0.141334
	2.105	0.0234121	4.431	-0.192321	2.123	-0.140249
	2.107	0.0223343	4.434	-0.193729	2.124	-0.13974
	2.108	0.0221284	4.438	-0.193614	2.126	-0.138639
	2.11	0.0227684	4.441	-0.193702	2.127	-0.137783
	2.112	0.0233749	4.444	-0.192154	2.129	-0.13631
	2.113	0.0245392	4.447	-0.19017	2.13	-0.136339
	2.115	0.0255898	4.45	-0.187871	2.132	-0.136473
	2.116	0.0259144	4.454	-0.186795	2.133	-0.136808
	2.118	0.0257991	4.457	-0.186501	2.135	-0.137153
	2.119	0.0261419	4.46	-0.185638	2.136	-0.136905
	2.121	0.026705	4.463	-0.186832	2.138	-0.136557
	2.122	0.0267473	4.467	-0.185541	2.139	-0.136276
	2.124	0.0273393	4.47	-0.184698	2.141	-0.135793
	2.125	0.0271543	4.473	-0.183892	2.143	-0.136202
	2.127	0.0272209	4.476	-0.181909	2.144	-0.135609
	2.128	0.0277865	4.479	-0.180387	2.146	-0.136077
	2.13	0.0275926	4.483	-0.181154	2.147	-0.136296
	2.131	0.0282871	4.486	-0.18194	2.149	-0.13598
	2.133	0.0292637	4.489	-0.182851	2.15	-0.134613
	2.134	0.0293262	4.492	-0.182572	2.152	-0.134084
	2.136	0.0296353	4.496	-0.181278	2.153	-0.134274
	2.138	0.0304324	4.499	-0.180321	2.155	-0.134407
	2.139	0.0313307	4.502	-0.182639	2.156	-0.133911
	2.141	0.0314662	4.505	-0.182447	2.158	-0.135002
	2.142	0.0313661	4.508	-0.183546	2.16	-0.13674
	2.144	0.0321128	4.512	-0.185267	2.161	-0.137892
	2.145	0.0333207	4.515	-0.186665	2.163	-0.139376
	2.147	0.0333883	4.518	-0.187952	2.164	-0.139491
	2.148	0.0331605	4.521	-0.189269	2.166	-0.140891
	2.15	0.0332919	4.524	-0.188006	2.167	-0.141716
	2.151	0.0326543	4.528	-0.186978	2.169	-0.14138
	2.153	0.0323419	4.531	-0.188383	2.17	-0.14034
	2.154	0.0323218	4.534	-0.189656	2.172	-0.139981
	2.156	0.0323081	4.537	-0.190804	2.173	-0.14063
	2.157	0.0308827	4.541	-0.18998	2.175	-0.141181
	2.159	0.030636	4.544	-0.188878	2.176	-0.142406
	2.16	0.0308708	4.547	-0.186063	2.178	-0.143063
	2.162	0.0316243	4.55	-0.184871	2.18	-0.142916
	2.164	0.0318517	4.553	-0.185265	2.181	-0.143803
	2.165	0.032213	4.557	-0.184929	2.183	-0.144543
	2.167	0.0329472	4.56	-0.184498	2.184	-0.145328
	2.168	0.0334598	4.563	-0.186134	2.186	-0.145274
	2.17	0.0327317	4.566	-0.185295	2.187	-0.145997
	2.171	0.0332058	4.57	-0.184858	2.189	-0.146025
	2.173	0.0337212	4.573	-0.185271	2.19	-0.145883
	2.174	0.0337694	4.576	-0.184436	2.192	-0.145684
	2.176	0.0332292	4.579	-0.183631	2.193	-0.145906
	2.177	0.0329884	4.582	-0.185283	2.195	-0.145834
	2.179	0.0330238	4.586	-0.187207	2.197	-0.144857
	2.18	0.0323608	4.589	-0.187394	2.198	-0.144018
	2.182	0.0300865	4.592	-0.187918	2.2	-0.143241
	2.183	0.0298908	4.595	-0.189497	2.201	-0.143958
	2.185	0.0294282	4.599	-0.189735	2.203	-0.143883
	2.186	0.0302891	4.602	-0.188915	2.204	-0.1431
	2.188	0.0309395	4.605	-0.189228	2.206	-0.143246
	2.19	0.0308852	4.608	-0.18995	2.207	-0.144012
	2.191	0.0312397	4.611	-0.188105	2.209	-0.143392
	2.193	0.0321356	4.615	-0.187843	2.21	-0.14205
	2.194	0.033637	4.618	-0.187763	2.212	-0.14103
	2.196	0.0353199	4.621	-0.18628	2.213	-0.140211
	2.197	0.0356631	4.624	-0.183929	2.215	-0.139551
	2.199	0.0354037	4.627	-0.181793	2.217	-0.139582
	2.2	0.0350816	4.631	-0.180065	2.218	-0.13949
	2.202	0.0355444	4.634	-0.178159	2.22	-0.139054
	2.203	0.0350689	4.637	-0.176766	2.221	-0.138758
	2.205	0.0352331	4.64	-0.176724	2.223	-0.139405
	2.206	0.0351404	4.644	-0.174713	2.224	-0.13985
	2.208	0.0352956	4.647	-0.172253	2.226	-0.140589
	2.209	0.0348993	4.65	-0.172367	2.227	-0.140278
	2.211	0.0339858	4.653	-0.172525	2.229	-0.139259
	2.212	0.03351	4.656	-0.172135	2.23	-0.138461
	2.214	0.0342544	4.66	-0.171861	2.232	-0.138175
	2.216	0.0349255	4.663	-0.172464	2.234	-0.138904
	2.217	0.0357283	4.666	-0.172325	2.235	-0.139752
	2.219	0.0372294	4.669	-0.17202	2.237	-0.140877
	2.22	0.0387207	4.673	-0.170842	2.238	-0.140559
	2.222	0.0399452	4.676	-0.17028	2.24	-0.139431
	2.223	0.0395182	4.679	-0.168618	2.241	-0.139139
	2.225	0.0384508	4.682	-0.167319	2.243	-0.139199
	2.226	0.0376238	4.685	-0.166189	2.244	-0.138753
	2.228	0.037728	4.689	-0.166032	2.246	-0.13856
	2.229	0.0380914	4.692	-0.165378	2.247	-0.138734
	2.231	0.0368902	4.695	-0.163696	2.249	-0.139578
	2.232	0.036476	4.698	-0.16254	2.25	-0.139618
	2.234	0.0363511	4.702	-0.161957	2.252	-0.139883
	2.235	0.0353728	4.705	-0.162821	2.254	-0.140055
	2.237	0.0352108	4.708	-0.16242	2.255	-0.140125
	2.238	0.0340965	4.711	-0.163352	2.257	-0.139636
	2.24	0.0330075	4.714	-0.163782	2.258	-0.138879
	2.242	0.0331905	4.718	-0.167011	2.26	-0.136821
	2.243	0.0341018	4.721	-0.169204	2.261	-0.134895
	2.245	0.0344024	4.724	-0.168083	2.263	-0.134428
	2.246	0.0343645	4.727	-0.16723	2.264	-0.132856
	2.248	0.0348796	4.73	-0.168752	2.266	-0.131929
	2.249	0.0349088	4.734	-0.170546	2.267	-0.132277
	2.251	0.0352002	4.737	-0.170765	2.269	-0.129818
	2.252	0.034176	4.74	-0.170714	2.271	-0.129881
	2.254	0.0353568	4.743	-0.170069	2.272	-0.129206
	2.255	0.0339767	4.747	-0.169819	2.274	-0.12849
	2.257	0.0338832	4.75	-0.17049	2.275	-0.12818
	2.258	0.0327127	4.753	-0.168993	2.277	-0.129216
	2.26	0.0326003	4.756	-0.16864	2.278	-0.129703
	2.261	0.0335136	4.759	-0.169773	2.28	-0.129198
	2.263	0.033883	4.763	-0.170654	2.281	-0.129711
	2.264	0.0344018	4.766	-0.171355	2.283	-0.131063
	2.266	0.0342579	4.769	-0.170424	2.284	-0.132045
	2.268	0.0333866	4.772	-0.170532	2.286	-0.13288
	2.269	0.0333635	4.776	-0.171156	2.287	-0.133842
	2.271	0.0323092	4.779	-0.173633	2.289	-0.134517
	2.272	0.0331636	4.782	-0.173119	2.291	-0.134692
	2.274	0.0348866	4.785	-0.173336	2.292	-0.135166
	2.275	0.0352319	4.788	-0.172995	2.294	-0.135473
	2.277	0.0360186	4.792	-0.173085	2.295	-0.135552
	2.278	0.0367265	4.795	-0.171644	2.297	-0.136692
	2.28	0.0355468	4.798	-0.171322	2.298	-0.138098
	2.281	0.0346652	4.801	-0.171721	2.3	-0.138345
	2.283	0.035061	4.805	-0.172386	2.301	-0.140083
	2.284	0.0353087	4.808	-0.170308	2.303	-0.141323
	2.286	0.0357906	4.811	-0.168726	2.304	-0.141871
	2.287	0.0361286	4.814	-0.168261	2.306	-0.144842
	2.289	0.0361112	4.817	-0.166164	2.308	-0.144389
	2.29	0.0357375	4.821	-0.165872	2.309	-0.144633
	2.292	0.0353034	4.824	-0.166547	2.311	-0.144046
	2.294	0.0353697	4.827	-0.168352	2.312	-0.143899
	2.295	0.0357389	4.83	-0.169867	2.314	-0.14389
	2.297	0.0361405	4.833	-0.171011	2.315	-0.144698
	2.298	0.0359194	4.837	-0.170574	2.317	-0.146281
	2.3	0.0354267	4.84	-0.16953	2.318	-0.146756
	2.301	0.0353179	4.843	-0.169885	2.32	-0.146679
	2.303	0.0355401	4.846	-0.171885	2.321	-0.14709
	2.304	0.0369844	4.85	-0.172689	2.323	-0.146703
	2.306	0.037738	4.853	-0.17315	2.324	-0.145974
	2.307	0.0377807	4.856	-0.172912	2.326	-0.145504
	2.309	0.0380283	4.859	-0.17377	2.328	-0.145037
	2.31	0.037605	4.862	-0.172877	2.329	-0.145137
	2.312	0.0377444	4.866	-0.171937	2.331	-0.145663
	2.313	0.038672	4.869	-0.169943	2.332	-0.146139
	2.315	0.0384921	4.872	-0.170049	2.334	-0.146977
	2.316	0.0387367	4.875	-0.170616	2.335	-0.147867
	2.318	0.0398582	4.879	-0.171465	2.337	-0.147783
	2.319	0.0401582	4.882	-0.172254	2.338	-0.147337
	2.321	0.0401001	4.885	-0.171602	2.34	-0.146902
	2.323	0.0400367	4.888	-0.17005	2.341	-0.147086
	2.324	0.0405892	4.891	-0.169376	2.343	-0.145883
	2.326	0.040404	4.895	-0.168473	2.345	-0.144436
	2.327	0.0408508	4.898	-0.167487	2.346	-0.144091
	2.329	0.0407247	4.901	-0.166892	2.348	-0.145119
	2.33	0.0412942	4.904	-0.166283	2.349	-0.145181
	2.332	0.0418065	4.908	-0.167572	2.351	-0.144651
	2.333	0.0411923	4.911	-0.168164	2.352	-0.143538
	2.335	0.0414746	4.914	-0.168324	2.354	-0.142013
	2.336	0.0410735	4.917	-0.168216	2.355	-0.140778
	2.338	0.0422442	4.92	-0.168541	2.357	-0.140192
	2.339	0.0419846	4.924	-0.168959	2.358	-0.138491
	2.341	0.0416641	4.927	-0.168723	2.36	-0.13748
	2.342	0.0404666	4.93	-0.169451	2.361	-0.137865
	2.344	0.0409916	4.933	-0.169629	2.363	-0.137805
	2.345	0.0404763	4.936	-0.168123	2.365	-0.137104
	2.347	0.0396786	4.94	-0.167864	2.366	-0.135818
	2.349	0.0402805	4.943	-0.166297	2.368	-0.134742
	2.35	0.0403384	4.946	-0.164676	2.369	-0.133139
	2.352	0.040667	4.949	-0.1638	2.371	-0.130407
	2.353	0.0408942	4.953	-0.162698	2.372	-0.128317
	2.355	0.040902	4.956	-0.161309	2.374	-0.127305
	2.356	0.0411455	4.959	-0.162446	2.375	-0.126371
	2.358	0.0412748	4.962	-0.161558	2.377	-0.126149
	2.359	0.0412629	4.965	-0.161225	2.378	-0.124523
	2.361	0.0403365	4.969	-0.16158	2.38	-0.124856
	2.362	0.0406354	4.972	-0.161306	2.382	-0.125418
	2.364	0.0406859	4.975	-0.161415	2.383	-0.125954
	2.365	0.0402584	4.978	-0.162613	2.385	-0.124606
	2.367	0.0401547	4.982	-0.16469	2.386	-0.124515
	2.368	0.0400349	4.985	-0.164291	2.388	-0.124215
	2.37	0.0405415	4.988	-0.164019	2.389	-0.124271
	2.371	0.0408155	4.991	-0.165836	2.391	-0.124865
	2.373	0.0409831	4.994	-0.16623	2.392	-0.126006
	2.375	0.0413994	4.998	-0.166117	2.394	-0.126422
	2.376	0.0421143	5.001	-0.166281	2.395	-0.12692
	2.378	0.041576	5.004	-0.165438	2.397	-0.126839
	2.379	0.0408572	5.007	-0.167046	2.398	-0.126124
	2.381	0.0417162	5.011	-0.169973	2.4	-0.126022
	2.382	0.0427027	5.014	-0.169943	2.402	-0.12701
	2.384	0.0430533	5.017	-0.168695	2.403	-0.127606
	2.385	0.042279	5.02	-0.167617	2.405	-0.128972
	2.387	0.0412756	5.023	-0.166458	2.406	-0.130139
	2.388	0.0397817	5.027	-0.16633	2.408	-0.132372
	2.39	0.0392927	5.03	-0.164156	2.409	-0.132325
	2.391	0.0393576	5.033	-0.163441	2.411	-0.133132
	2.393	0.0393264	5.036	-0.163234	2.412	-0.133992
	2.394	0.0387806	5.039	-0.163177	2.414	-0.133362
	2.396	0.0377579	5.043	-0.163748	2.415	-0.132747
	2.397	0.0380128	5.046	-0.162734	2.417	-0.131698
	2.399	0.038357	5.049	-0.162772	2.419	-0.131857
	2.401	0.0379862	5.052	-0.163349	2.42	-0.131368
	2.402	0.0377672	5.056	-0.162273	2.422	-0.131714
	2.404	0.0370946	5.059	-0.163444	2.423	-0.131462
	2.405	0.0372065	5.062	-0.164427	2.425	-0.131822
	2.407	0.0367649	5.065	-0.164429	2.426	-0.131346
	2.408	0.0353323	5.068	-0.165496	2.428	-0.130637
	2.41	0.0364562	5.072	-0.166073	2.429	-0.130571
	2.411	0.0361739	5.075	-0.167453	2.431	-0.130401
	2.413	0.0353283	5.078	-0.167655	2.432	-0.130212
	2.414	0.0340414	5.081	-0.165064	2.434	-0.131125
	2.416	0.0350332	5.085	-0.162565	2.435	-0.131394
	2.417	0.0347959	5.088	-0.161146	2.437	-0.130768
	2.419	0.033321	5.091	-0.160239	2.439	-0.130663
	2.42	0.0330194	5.094	-0.160451	2.44	-0.130709
	2.422	0.0327757	5.097	-0.159638	2.442	-0.130274
	2.423	0.0333129	5.101	-0.159605	2.443	-0.129561
	2.425	0.0336241	5.104	-0.158485	2.445	-0.129665
	2.427	0.0340334	5.107	-0.158256	2.446	-0.131018
	2.428	0.0340296	5.11	-0.156498	2.448	-0.131329
	2.43	0.0344141	5.114	-0.154823	2.449	-0.130681
	2.431	0.0338568	5.117	-0.155609	2.451	-0.132168
	2.433	0.0337096	5.12	-0.156826	2.452	-0.133896
	2.434	0.0342834	5.123	-0.158243	2.454	-0.13452
	2.436	0.0347096	5.126	-0.159553	2.456	-0.135719
	2.437	0.035047	5.13	-0.160545	2.457	-0.136078
	2.439	0.0353862	5.133	-0.160497	2.459	-0.136253
	2.44	0.0360473	5.136	-0.160179	2.46	-0.136184
	2.442	0.0361049	5.139	-0.160843	2.462	-0.136155
	2.443	0.0359869	5.142	-0.16125	2.463	-0.135636
	2.445	0.0363345	5.146	-0.161469	2.465	-0.134768
	2.446	0.0356313	5.149	-0.163447	2.466	-0.134246
	2.448	0.0342147	5.152	-0.164429	2.468	-0.133736
	2.449	0.0335907	5.155	-0.164934	2.469	-0.133627
	2.451	0.0332275	5.159	-0.164317	2.471	-0.132905
	2.453	0.0328989	5.162	-0.165768	2.472	-0.132048
	2.454	0.0323764	5.165	-0.165699	2.474	-0.131878
	2.456	0.0323368	5.168	-0.164221	2.476	-0.132018
	2.457	0.0327039	5.171	-0.164946	2.477	-0.132425
	2.459	0.033389	5.175	-0.165739	2.479	-0.132133
	2.46	0.0332001	5.178	-0.167061	2.48	-0.131947
	2.462	0.0325425	5.181	-0.167233	2.482	-0.131499
	2.463	0.0323415	5.184	-0.166094	2.483	-0.130812
	2.465	0.0333962	5.188	-0.166065	2.485	-0.129522
	2.466	0.0324932	5.191	-0.165753	2.486	-0.128956
	2.468	0.0318864	5.194	-0.166229	2.488	-0.128073
	2.469	0.0328839	5.197	-0.165791	2.489	-0.127153
	2.471	0.0330819	5.2	-0.164567	2.491	-0.127246
	2.472	0.0329186	5.204	-0.164982	2.493	-0.126557
	2.474	0.0314542	5.207	-0.165074	2.494	-0.12667
	2.475	0.030309	5.21	-0.164479	2.496	-0.126789
	2.477	0.0310943	5.213	-0.163918	2.497	-0.127205
	2.479	0.0310173	5.217	-0.163915	2.499	-0.127393
	2.48	0.0308139	5.22	-0.164744	2.5	-0.129294
	2.482	0.0302291	5.223	-0.164837	2.502	-0.130705
	2.483	0.0305258	5.226	-0.167018	2.503	-0.131067
	2.485	0.0311241	5.229	-0.16735	2.505	-0.131483
	2.486	0.0315176	5.233	-0.166179	2.506	-0.131672
	2.488	0.0314596	5.236	-0.167837	2.508	-0.131932
	2.489	0.0320357	5.239	-0.168397	2.509	-0.132079
	2.491	0.0323094	5.242	-0.16764	2.511	-0.132753
	2.492	0.0321343	5.245	-0.167896	2.513	-0.132226
	2.494	0.0311012	5.249	-0.167372	2.514	-0.132036
	2.495	0.0302583	5.252	-0.166053	2.516	-0.132405
	2.497	0.0302963	5.255	-0.167154	2.517	-0.132769
	2.498	0.0316109	5.258	-0.167205	2.519	-0.134051
	2.5	0.0313318	5.262	-0.166093	2.52	-0.134135
	2.501	0.0305556	5.265	-0.164018	2.522	-0.133996
	2.503	0.0286338	5.268	-0.163422	2.523	-0.134417
	2.505	0.0290087	5.271	-0.163518	2.525	-0.135954
	2.506	0.029085	5.274	-0.163332	2.526	-0.136565
	2.508	0.0278831	5.278	-0.163837	2.528	-0.136652
	2.509	0.0265375	5.281	-0.164357	2.53	-0.136205
	2.511	0.026267	5.284	-0.165098	2.531	-0.136522
	2.512	0.0266763	5.287	-0.167143	2.533	-0.136001
	2.514	0.0270467	5.291	-0.168278	2.534	-0.135976
	2.515	0.0259031	5.294	-0.16707	2.536	-0.135756
	2.517	0.0256052	5.297	-0.167474	2.537	-0.135209
	2.518	0.0252037	5.3	-0.168746	2.539	-0.135568
	2.52	0.0246946	5.303	-0.171339	2.54	-0.13621
	2.521	0.0247271	5.307	-0.172659	2.542	-0.136355
	2.523	0.0244317	5.31	-0.17273	2.543	-0.136503
	2.524	0.0237183	5.313	-0.173387	2.545	-0.13682
	2.526	0.0233575	5.316	-0.174789	2.546	-0.136994
	2.527	0.0232405	5.319	-0.175461	2.548	-0.136642
	2.529	0.0234747	5.323	-0.175916	2.55	-0.137044
	2.531	0.0239003	5.326	-0.174329	2.551	-0.137165
	2.532	0.0249255	5.329	-0.175464	2.553	-0.136977
	2.534	0.0248383	5.332	-0.175392	2.554	-0.136979
	2.535	0.0234154	5.336	-0.17606	2.556	-0.136345
	2.537	0.0231677	5.339	-0.175515	2.557	-0.137356
	2.538	0.0229185	5.342	-0.175278	2.559	-0.138184
	2.54	0.02307	5.345	-0.175302	2.56	-0.139048
	2.541	0.0232819	5.348	-0.174961	2.562	-0.13863
	2.543	0.0224933	5.352	-0.17492	2.563	-0.138588
	2.544	0.0219032	5.355	-0.173239	2.565	-0.138509
	2.546	0.0226515	5.358	-0.172896	2.567	-0.137984
	2.547	0.0228378	5.361	-0.171155	2.568	-0.137925
	2.549	0.0227664	5.365	-0.172511	2.57	-0.138621
	2.55	0.0225072	5.368	-0.171084	2.571	-0.139311
	2.552	0.0230912	5.371	-0.169565	2.573	-0.140337
	2.553	0.0232561	5.374	-0.169447	2.574	-0.140216
	2.555	0.0234658	5.377	-0.168799	2.576	-0.140079
	2.557	0.0243757	5.381	-0.16759	2.577	-0.139483
	2.558	0.0243737	5.384	-0.167852	2.579	-0.139313
	2.56	0.0233821	5.387	-0.167928	2.58	-0.139357
	2.561	0.0235489	5.39	-0.168034	2.582	-0.13859
	2.563	0.0238118	5.394	-0.168294	2.583	-0.13835
	2.564	0.023609	5.397	-0.167958	2.585	-0.13855
	2.566	0.0234777	5.4	-0.165965	2.587	-0.137948
	2.567	0.023321	5.403	-0.16513	2.588	-0.137238
	2.569	0.0241009	5.406	-0.165409	2.59	-0.136764
	2.57	0.0226209	5.41	-0.165793	2.591	-0.135858
	2.572	0.0232055	5.413	-0.166848	2.593	-0.134613
	2.573	0.0244255	5.416	-0.168291	2.594	-0.133016
	2.575	0.024972	5.419	-0.167889	2.596	-0.133424
	2.576	0.0250984	5.422	-0.167914	2.597	-0.133805
	2.578	0.0255308	5.426	-0.168889	2.599	-0.133156
	2.579	0.0257467	5.429	-0.169626	2.6	-0.133802
	2.581	0.0256832	5.432	-0.170302	2.602	-0.133975
	2.583	0.0260835	5.435	-0.17078	2.604	-0.134868
	2.584	0.0271065	5.439	-0.172595	2.605	-0.13485
	2.586	0.0274435	5.442	-0.173644	2.607	-0.134815
	2.587	0.0275223	5.445	-0.174659	2.608	-0.134245
	2.589	0.0275161	5.448	-0.174601	2.61	-0.133797
	2.59	0.0274463	5.451	-0.173999	2.611	-0.133835
	2.592	0.0278968	5.455	-0.175521	2.613	-0.133641
	2.593	0.0283079	5.458	-0.175831	2.614	-0.133617
	2.595	0.028273	5.461	-0.175223	2.616	-0.133442
	2.596	0.0283379	5.464	-0.174527	2.617	-0.133673
	2.598	0.0293127	5.468	-0.173538	2.619	-0.133934
	2.599	0.0301042	5.471	-0.175047	2.62	-0.134141
	2.601	0.0309691	5.474	-0.175548	2.622	-0.13401
	2.602	0.0311822	5.477	-0.177459	2.624	-0.134592
	2.604	0.0311407	5.48	-0.178	2.625	-0.135619
	2.605	0.0313365	5.484	-0.178042	2.627	-0.135825
	2.607	0.0311598	5.487	-0.17883	2.628	-0.136169
	2.609	0.0305245	5.49	-0.178256	2.63	-0.136898
	2.61	0.0296867	5.493	-0.177773	2.631	-0.138112
	2.612	0.02873	5.497	-0.178993	2.633	-0.137538
	2.613	0.0287559	5.5	-0.17894	2.634	-0.136063
	2.615	0.0286879	5.503	-0.179017	2.636	-0.13575
	2.616	0.0280856	5.506	-0.178484	2.637	-0.135253
	2.618	0.0282581	5.509	-0.176694	2.639	-0.135151
	2.619	0.0288059	5.513	-0.176309	2.641	-0.135358
	2.621	0.0281435	5.516	-0.175471	2.642	-0.13625
	2.622	0.0271257	5.519	-0.174472	2.644	-0.13655
	2.624	0.0273606	5.522	-0.174861	2.645	-0.136219
	2.625	0.0277964	5.525	-0.175226	2.647	-0.13599
	2.627	0.0282198	5.529	-0.176535	2.648	-0.13562
	2.628	0.0284231	5.532	-0.177367	2.65	-0.135004
	2.63	0.029065	5.535	-0.177743	2.651	-0.135472
	2.631	0.0294138	5.538	-0.178408	2.653	-0.136298
	2.633	0.0305629	5.542	-0.179117	2.654	-0.136928
	2.635	0.0302913	5.545	-0.178839	2.656	-0.137324
	2.636	0.028703	5.548	-0.179631	2.657	-0.137401
	2.638	0.0280526	5.551	-0.17997	2.659	-0.137756
	2.639	0.0258376	5.554	-0.180802	2.661	-0.137356
	2.641	0.0272668	5.558	-0.179723	2.662	-0.13652
	2.642	0.0273446	5.561	-0.176933	2.664	-0.137587
	2.644	0.0276329	5.564	-0.174717	2.665	-0.139165
	2.645	0.0285821	5.567	-0.171969	2.667	-0.138669
	2.647	0.0296891	5.571	-0.169978	2.668	-0.138109
	2.648	0.0296251	5.574	-0.168964	2.67	-0.138464
	2.65	0.0300566	5.577	-0.167702	2.671	-0.1382
	2.651	0.0296673	5.58	-0.167861	2.673	-0.138294
	2.653	0.0307375	5.583	-0.165135	2.674	-0.137572
	2.654	0.0313646	5.587	-0.163216	2.676	-0.136725
	2.656	0.0313307	5.59	-0.161214	2.678	-0.135644
	2.657	0.0304339	5.593	-0.160197	2.679	-0.133801
	2.659	0.0307699	5.596	-0.159924	2.681	-0.133059
	2.661	0.0311219	5.6	-0.159844	2.682	-0.133203
	2.662	0.0310604	5.603	-0.159812	2.684	-0.132664
	2.664	0.0303644	5.606	-0.15903	2.685	-0.132639
	2.665	0.0298801	5.609	-0.158277	2.687	-0.133011
	2.667	0.0287031	5.612	-0.158203	2.688	-0.132126
	2.668	0.0277596	5.616	-0.156462	2.69	-0.131432
	2.67	0.0274192	5.619	-0.156868	2.691	-0.131264
	2.671	0.0270589	5.622	-0.15713	2.693	-0.130966
	2.673	0.0270949	5.625	-0.15575	2.694	-0.13073
	2.674	0.0279745	5.628	-0.155616	2.696	-0.130354
	2.676	0.0287389	5.632	-0.155036	2.698	-0.130444
	2.677	0.0286956	5.635	-0.153687	2.699	-0.129771
	2.679	0.0282243	5.638	-0.151589	2.701	-0.129076
	2.68	0.0274381	5.641	-0.148953	2.702	-0.127617
	2.682	0.0265869	5.645	-0.148709	2.704	-0.127157
	2.683	0.0265432	5.648	-0.148825	2.705	-0.12737
	2.685	0.0267817	5.651	-0.146581	2.707	-0.127981
	2.687	0.0272574	5.654	-0.146466	2.708	-0.129449
	2.688	0.0278653	5.657	-0.144179	2.71	-0.130081
	2.69	0.0274612	5.661	-0.145943	2.711	-0.131659
	2.691	0.0272974	5.664	-0.146815	2.713	-0.13256
	2.693	0.0270883	5.667	-0.146919	2.714	-0.134438
	2.694	0.0287009	5.67	-0.147246	2.716	-0.135768
	2.696	0.0300253	5.674	-0.148676	2.718	-0.135585
	2.697	0.0295451	5.677	-0.150372	2.719	-0.135354
	2.699	0.0285866	5.68	-0.152196	2.721	-0.136162
	2.7	0.0278005	5.683	-0.152509	2.722	-0.136767
	2.702	0.0276597	5.686	-0.153912	2.724	-0.13678
	2.703	0.0283327	5.69	-0.155032	2.725	-0.137242
	2.705	0.0294481	5.693	-0.156753	2.727	-0.137237
	2.706	0.0287624	5.696	-0.157216	2.728	-0.136804
	2.708	0.0276475	5.699	-0.157664	2.73	-0.136986
	2.709	0.0285667	5.703	-0.156702	2.731	-0.137178
	2.711	0.0298884	5.706	-0.159134	2.733	-0.137562
	2.713	0.0302654	5.709	-0.158392	2.735	-0.138087
	2.714	0.0310571	5.712	-0.157786	2.736	-0.139667
	2.716	0.0320451	5.715	-0.156672	2.738	-0.140766
	2.717	0.0321728	5.719	-0.156298	2.739	-0.142136
	2.719	0.0332185	5.722	-0.156931	2.741	-0.14369
	2.72	0.0335779	5.725	-0.155665	2.742	-0.144319
	2.722	0.0330251	5.728	-0.156709	2.744	-0.144132
	2.723	0.0326947	5.731	-0.156795	2.745	-0.143469
	2.725	0.0320021	5.735	-0.158295	2.747	-0.142725
	2.726	0.0313245	5.738	-0.160226	2.748	-0.141679
	2.728	0.0319315	5.741	-0.159733	2.75	-0.143085
	2.729	0.0324199	5.744	-0.161228	2.751	-0.141347
	2.731	0.0315559	5.748	-0.162411	2.753	-0.140121
	2.732	0.029997	5.751	-0.163757	2.755	-0.139333
	2.734	0.0297976	5.754	-0.164782	2.756	-0.139371
	2.735	0.0302395	5.757	-0.16478	2.758	-0.139235
	2.737	0.0309395	5.76	-0.166036	2.759	-0.13761
	2.739	0.0318842	5.764	-0.166821	2.761	-0.137204
	2.74	0.0319796	5.767	-0.166153	2.762	-0.136993
	2.742	0.0316389	5.77	-0.165054	2.764	-0.137244
	2.743	0.0310066	5.773	-0.163803	2.765	-0.137449
	2.745	0.0307174	5.777	-0.163412	2.767	-0.13791
	2.746	0.0303815	5.78	-0.164463	2.768	-0.137948
	2.748	0.0297148	5.783	-0.165531	2.77	-0.137525
	2.749	0.0290373	5.786	-0.165642	2.772	-0.137384
	2.751	0.028692	5.789	-0.165348	2.773	-0.136705
	2.752	0.028243	5.793	-0.165265	2.775	-0.135663
	2.754	0.0275151	5.796	-0.166054	2.776	-0.134928
	2.755	0.0273018	5.799	-0.165579	2.778	-0.134664
	2.757	0.0266729	5.802	-0.1656	2.779	-0.13409
	2.758	0.0256362	5.806	-0.165504	2.781	-0.13458
	2.76	0.0253155	5.809	-0.167398	2.782	-0.135643
	2.761	0.0255343	5.812	-0.167888	2.784	-0.135731
	2.763	0.0256837	5.815	-0.168638	2.785	-0.136288
	2.765	0.0252127	5.818	-0.168762	2.787	-0.134834
	2.766	0.0237711	5.822	-0.169118	2.788	-0.136644
	2.768	0.0235627	5.825	-0.169616	2.79	-0.137662
	2.769	0.0243441	5.828	-0.170483	2.792	-0.139606
	2.771	0.0243088	5.831	-0.170321	2.793	-0.14069
	2.772	0.0241848	5.834	-0.170538	2.795	-0.141315
	2.774	0.0242083	5.838	-0.171086	2.796	-0.143406
	2.775	0.0242223	5.841	-0.171981	2.798	-0.144944
	2.777	0.0239357	5.844	-0.171864	2.799	-0.145451
	2.778	0.0240528	5.847	-0.172182	2.801	-0.144973
	2.78	0.0241157	5.851	-0.172504	2.802	-0.144503
	2.781	0.0241441	5.854	-0.173169	2.804	-0.143776
	2.783	0.0242658	5.857	-0.173232	2.805	-0.143526
	2.784	0.0255684	5.86	-0.173261	2.807	-0.143613
	2.786	0.024769	5.863	-0.173167	2.809	-0.143106
	2.787	0.0253619	5.867	-0.173146	2.81	-0.142817
	2.789	0.0254085	5.87	-0.175045	2.812	-0.143518
	2.79	0.0261614	5.873	-0.176082	2.813	-0.143568
	2.792	0.0265956	5.876	-0.176119	2.815	-0.142458
	2.794	0.0267922	5.88	-0.177768	2.816	-0.141843
	2.795	0.0266982	5.883	-0.176866	2.818	-0.142035
	2.797	0.0279217	5.886	-0.177497	2.819	-0.141412
	2.798	0.0287815	5.889	-0.178886	2.821	-0.142428
	2.8	0.0283554	5.892	-0.179653	2.822	-0.142186
	2.801	0.0270629	5.896	-0.180963	2.824	-0.142879
	2.803	0.0274043	5.899	-0.1824	2.825	-0.141058
	2.804	0.0285828	5.902	-0.184324	2.827	-0.14108
	2.806	0.0282597	5.905	-0.184895	2.829	-0.140211
	2.807	0.0276613	5.909	-0.185779	2.83	-0.138771
	2.809	0.0287651	5.912	-0.186018	2.832	-0.137648
	2.81	0.0293516	5.915	-0.185621	2.833	-0.136494
	2.812	0.0294607	5.918	-0.186715	2.835	-0.135324
	2.813	0.0300246	5.921	-0.189005	2.836	-0.135284
	2.815	0.0300811	5.925	-0.189385	2.838	-0.135837
	2.816	0.0301935	5.928	-0.187401	2.839	-0.136395
	2.818	0.0304572	5.931	-0.18654	2.841	-0.13645
	2.82	0.0319637	5.934	-0.18618	2.842	-0.137454
	2.821	0.0322153	5.937	-0.184674	2.844	-0.138325
	2.823	0.0309464	5.941	-0.183589	2.846	-0.139846
	2.824	0.0314036	5.944	-0.182993	2.847	-0.140886
	2.826	0.0309517	5.947	-0.18253	2.849	-0.140785
	2.827	0.0316062	5.95	-0.181852	2.85	-0.141095
	2.829	0.0320941	5.954	-0.181381	2.852	-0.142278
	2.83	0.0324863	5.957	-0.179824	2.853	-0.143929
	2.832	0.0336261	5.96	-0.177928	2.855	-0.143364
	2.833	0.0349902	5.963	-0.177353	2.856	-0.143974
	2.835	0.0348154	5.966	-0.177697	2.858	-0.143764
	2.836	0.0345519	5.97	-0.177034	2.859	-0.143861
	2.838	0.0362702	5.973	-0.176343	2.861	-0.144009
	2.839	0.0385325	5.976	-0.17674	2.862	-0.145845
	2.841	0.038396	5.979	-0.175502	2.864	-0.1468
	2.842	0.03766	5.983	-0.17483	2.866	-0.147036
	2.844	0.0380221	5.986	-0.172807	2.867	-0.148142
	2.846	0.037678	5.989	-0.174547	2.869	-0.148427
	2.847	0.0364411	5.992	-0.174064	2.87	-0.148719
	2.849	0.0360415	5.995	-0.173401	2.872	-0.149745
	2.85	0.0360531	5.999	-0.173329	2.873	-0.14957
	2.852	0.0362733	6.002	-0.170774	2.875	-0.149431
	2.853	0.0362831	6.005	-0.171006	2.876	-0.149414
	2.855	0.0348905	6.008	-0.170571	2.878	-0.150168
	2.856	0.0336855	6.012	-0.169205	2.879	-0.15056
	2.858	0.0331075	6.015	-0.169619	2.881	-0.150952
	2.859	0.0331575	6.018	-0.169526	2.883	-0.150509
	2.861	0.0337122	6.021	-0.169615	2.884	-0.150092
	2.862	0.0335097	6.024	-0.170989	2.886	-0.150084
	2.864	0.03338	6.028	-0.170695	2.887	-0.150631
	2.865	0.0314926	6.031	-0.17127	2.889	-0.150921
	2.867	0.0299585	6.034	-0.172091	2.89	-0.149883
	2.868	0.0281835	6.037	-0.174412	2.892	-0.150992
	2.87	0.0267798	6.04	-0.175563	2.893	-0.151064
	2.872	0.0265518	6.044	-0.175217	2.895	-0.151749
	2.873	0.026411	6.047	-0.176757	2.896	-0.152595
	2.875	0.0249616	6.05	-0.176771	2.898	-0.152383
	2.876	0.0245021	6.053	-0.176896	2.899	-0.150988
	2.878	0.0237952	6.057	-0.176987	2.901	-0.150592
	2.879	0.0239824	6.06	-0.177736	2.903	-0.150871
	2.881	0.0235354	6.063	-0.177277	2.904	-0.1506
	2.882	0.0246515	6.066	-0.178141	2.906	-0.151672
	2.884	0.0250385	6.069	-0.178699	2.907	-0.152477
	2.885	0.0256549	6.073	-0.177059	2.909	-0.150903
	2.887	0.0250784	6.076	-0.177651	2.91	-0.150105
	2.888	0.0250583	6.079	-0.179061	2.912	-0.149344
	2.89	0.0258501	6.082	-0.180118	2.913	-0.149894
	2.891	0.026262	6.086	-0.181504	2.915	-0.149473
	2.893	0.0274537	6.089	-0.182582	2.916	-0.149321
	2.894	0.0273713	6.092	-0.182584	2.918	-0.149351
	2.896	0.0265811	6.095	-0.183148	2.92	-0.149495
	2.898	0.0265558	6.098	-0.184931	2.921	-0.149878
	2.899	0.0261078	6.102	-0.185633	2.923	-0.150291
	2.901	0.0258043	6.105	-0.186005	2.924	-0.149977
	2.902	0.025736	6.108	-0.186941	2.926	-0.14939
	2.904	0.0263351	6.111	-0.187212	2.927	-0.150293
	2.905	0.0268608	6.115	-0.188326	2.929	-0.150599
	2.907	0.0276072	6.118	-0.187795	2.93	-0.150117
	2.908	0.0272906	6.121	-0.187577	2.932	-0.150114
	2.91	0.0273847	6.124	-0.188007	2.933	-0.149244
	2.911	0.0281691	6.127	-0.188474	2.935	-0.147415
	2.913	0.0284694	6.131	-0.187848	2.936	-0.147785
	2.914	0.0279749	6.134	-0.188057	2.938	-0.147172
	2.916	0.0285812	6.137	-0.188066	2.94	-0.146117
	2.917	0.0284813	6.14	-0.187425	2.941	-0.145312
	2.919	0.0279804	6.143	-0.186813	2.943	-0.144062
	2.92	0.0269231	6.147	-0.186897	2.944	-0.143817
	2.922	0.0266033	6.15	-0.187034	2.946	-0.144491
	2.924	0.0266086	6.153	-0.186955	2.947	-0.144941
	2.925	0.0262752	6.156	-0.1874	2.949	-0.145039
	2.927	0.0247855	6.16	-0.187598	2.95	-0.144119
	2.928	0.0235119	6.163	-0.185672	2.952	-0.144347
	2.93	0.0237859	6.166	-0.18401	2.953	-0.144421
	2.931	0.0235594	6.169	-0.185884	2.955	-0.143829
	2.933	0.0233943	6.172	-0.185481	2.957	-0.143413
	2.934	0.0236566	6.176	-0.186677	2.958	-0.143281
	2.936	0.0233622	6.179	-0.186983	2.96	-0.143148
	2.937	0.0232093	6.182	-0.187076	2.961	-0.143437
	2.939	0.0223229	6.185	-0.187659	2.963	-0.144644
	2.94	0.0209279	6.189	-0.188048	2.964	-0.144205
	2.942	0.0209892	6.192	-0.187689	2.966	-0.142885
	2.943	0.0205545	6.195	-0.187656	2.967	-0.142455
	2.945	0.020299	6.198	-0.188494	2.969	-0.142453
	2.946	0.0199931	6.201	-0.189403	2.97	-0.142113
	2.948	0.0193689	6.205	-0.190423	2.972	-0.143398
	2.95	0.0183761	6.208	-0.189437	2.973	-0.143338
	2.951	0.0178727	6.211	-0.188334	2.975	-0.143059
	2.953	0.016166	6.214	-0.187222	2.977	-0.143705
	2.954	0.0158678	6.218	-0.187419	2.978	-0.14484
	2.956	0.0149409	6.221	-0.186007	2.98	-0.145712
	2.957	0.0147974	6.224	-0.183813	2.981	-0.1452
	2.959	0.013876	6.227	-0.182989	2.983	-0.145134
	2.96	0.0137955	6.23	-0.184092	2.984	-0.145476
	2.962	0.0129488	6.234	-0.184198	2.986	-0.146582
	2.963	0.0115844	6.237	-0.183523	2.987	-0.147529
	2.965	0.0123951	6.24	-0.183588	2.989	-0.147755
	2.966	0.0117051	6.243	-0.183667	2.99	-0.147983
	2.968	0.0111226	6.246	-0.184761	2.992	-0.148095
	2.969	0.0120494	6.25	-0.185912	2.994	-0.147422
	2.971	0.0118276	6.253	-0.185001	2.995	-0.146657
	2.972	0.0109144	6.256	-0.185157	2.997	-0.146021
	2.974	0.0110539	6.259	-0.183063	2.998	-0.145297
	2.976	0.0108417	6.263	-0.18341	3	-0.144725
	2.977	0.0107894	6.266	-0.183148	3.001	-0.144569
	2.979	0.0107787	6.269	-0.182806	3.003	-0.144379
	2.98	0.0105345	6.272	-0.18331	3.004	-0.14471
	2.982	0.0110628	6.275	-0.183515	3.006	-0.144391
	2.983	0.0105329	6.279	-0.1827	3.007	-0.144258
	2.985	0.0105269	6.282	-0.181872	3.009	-0.144993
	2.986	0.00995992	6.285	-0.183467	3.01	-0.145424
	2.988	0.00972762	6.288	-0.184051	3.012	-0.146548
	2.989	0.0102897	6.292	-0.184439	3.014	-0.147327
	2.991	0.011075	6.295	-0.186654	3.015	-0.147343
	2.992	0.011456	6.298	-0.188952	3.017	-0.147001
	2.994	0.0114615	6.301	-0.190553	3.018	-0.147941
	2.995	0.0110891	6.304	-0.1921	3.02	-0.148582
	2.997	0.0110652	6.308	-0.19318	3.021	-0.148595
	2.998	0.0108961	6.311	-0.194142	3.023	-0.148253
	3	0.0120057	6.314	-0.194189	3.024	-0.147793
	3.002	0.012932	6.317	-0.194247	3.026	-0.147068
	3.003	0.0130102	6.32	-0.19271	3.027	-0.146444
	3.005	0.0133976	6.324	-0.190417	3.029	-0.145757
	3.006	0.0136523	6.327	-0.192139	3.031	-0.146352
	3.008	0.0132233	6.33	-0.193286	3.032	-0.147132
	3.009	0.014243	6.333	-0.192303	3.034	-0.148292
	3.011	0.0154534	6.337	-0.193332	3.035	-0.149403
	3.012	0.0154523	6.34	-0.194332	3.037	-0.149571
	3.014	0.0165789	6.343	-0.194275	3.038	-0.149534
	3.015	0.0178527	6.346	-0.195312	3.04	-0.149795
	3.017	0.0176034	6.349	-0.19632	3.041	-0.149792
	3.018	0.0166822	6.353	-0.197567	3.043	-0.149591
	3.02	0.015868	6.356	-0.199242	3.044	-0.150438
	3.021	0.0158374	6.359	-0.20135	3.046	-0.150121
	3.023	0.0168228	6.362	-0.201745	3.047	-0.150611
	3.024	0.0170787	6.366	-0.202781	3.049	-0.150528
	3.026	0.0164835	6.369	-0.202996	3.051	-0.149954
	3.028	0.0155572	6.372	-0.203274	3.052	-0.149523
	3.029	0.0154353	6.375	-0.202623	3.054	-0.149895
	3.031	0.0156938	6.378	-0.202008	3.055	-0.149266
	3.032	0.0153557	6.382	-0.202615	3.057	-0.148712
	3.034	0.0153158	6.385	-0.202917	3.058	-0.149716
	3.035	0.0156797	6.388	-0.203395	3.06	-0.14976
	3.037	0.0163885	6.391	-0.203051	3.061	-0.149334
	3.038	0.0166059	6.395	-0.20306	3.063	-0.149926
	3.04	0.0167662	6.398	-0.203806	3.064	-0.15044
	3.041	0.0163262	6.401	-0.20507	3.066	-0.150574
	3.043	0.0163059	6.404	-0.205752	3.068	-0.149518
	3.044	0.0157502	6.407	-0.204851	3.069	-0.147846
	3.046	0.0162767	6.411	-0.206439	3.071	-0.147171
	3.047	0.0157166	6.414	-0.208393	3.072	-0.146367
	3.049	0.0153599	6.417	-0.208591	3.074	-0.145479
	3.05	0.0151472	6.42	-0.209435	3.075	-0.145597
	3.052	0.0139773	6.423	-0.209682	3.077	-0.145156
[truncated: 25,264 more rows]
